# Supplementary material for: Characterizing COVID-19 clinical phenotypes and associated comorbidities and complication profiles
Source: PLoS One. 2021 Mar 31;16(3):e0248956. doi: 10.1371/journal.pone.0248956 (PMC8011766; doi:10.1371/journal.pone.0248956)
Supplement: S1 File — (XLSX) [file pone.0248956.s015.xlsx]

## Sheet: Data
cluster	Blood_type_O	Readmission	ECMO	elixsum	HR	RR	BMI	O2SAT	PP	SBP	COMORB_Tobacco_ICD	COMORB_CerebroVascDz	COMORB_ETOH_Abuse	COMORB_Any_Cancer	race	male	cardiac_PMHX	resp_PMHX	heme_PMHX	metabolic_PMHX	renal_PMHX	hepatic_PMHX	autoimmune_PMHX	cardiovasc_Comp	resp_Comp	heme_Comp	renal_Comp	metabolic_Comp	Liver_Comp	infectious_Comp	true_died	age_deID	TP_CLUSTER	RDW_CLUSTER	MCV_CLUSTER	Alk_phos_CLUSTER	CA_CLUSTER	ANIONGAP_CLUSTER	CO2_CLUSTER	HCT_CLUSTER	AST_CLUSTER	Glucose_CLUSTER	Abs_mono_ct_CLUSTER	PLT_CLUSTER	Albumin_CLUSTER	Tbili_CLUSTER	INR_CLUSTER	LDH_CLUSTER	K_CLUSTER
2		0	0	5	76	20	23.5	92	72	142	0	0	0	0	2	1	1	0	0	1	0	0	0	0	0	0	0	0	0	0	0	70.7589	6.7	11.2	85	75	8.3	8	27	40	23	118	0.8	254	2.7	0.7		333	3.7
1		0	0	10	72	20	21.13	94	93	177	0	0	0	1	0	0	1	0	0	0	1	0	1	0	0	0	0	0	0	0	0	90															1.71
3	0	1	0	11	113	28	27.4	96	46	118	0	0	0	0	2	1	1	1	0	1	1	1	0	0	0	0	0	0	0	0	0	73.8685	6.9	16.7	90	83	8.4	10	26	37.8	49	167	0.6	112	3.3	0.9	1.48	308	4.2
1		0	0	6	70	18	31.2	94	66	121	0	1	0	0			1	1	0	1	1	0	0	0	0	0	0	0	0	0	0	90	6.5	14.9	95	112	8.4	9	25	44.4	45	92	0.8	153	3.5	0.6	1.11	425	4
2	1	0	0	14	105	18	41.4	95	48	113	0	0	0	0	0	0	1	0	1	1	1	1	1	0	0	0	0	1	0	0	0	48.8301	6.5	14.8	103	70	8.2	8	25	31.7	18	135	0.3	152	2.9	0.5	1.17	186	3.3
2		0	0	8	89	22	39.1	91	62	129	0	0	0	0	2	0	1	1	1	1	0	0	0	0	1	0	1	0	0	1	0	74.937	7.3	13.2	93	108	8.7	10	29	34.3	21	107	1.2	516	2.7	0.5		250	3.8
2	0	0	0	6	90	22	33.7	93	36	113	0	0	0	1	1	1	1	0	1	1	0	0	0	0	0	0	0	0	0	1	0	57.8	7.6	14.1	96	59	7.5	7	36	40.6	63	113	0.3	193	2.4	0.6	1.07	461	3.4
2	0	0	0	1	82	16	23.23	96	72	133	0	0	0	0	2	0	0	0	0	1	0	0	0	0	1	0	0	0	0	0	0	64.074
2		0	0	0	93	18	29.29	96	48	146	0	0	0	0	0	1	0	0	0	0	0	0	0	0	0	0	0	0	0	0	0	51.1479		13	85		8.2	7	23	43		105	0.3	192					3.6
2		0	0	8	84	32	24.8	80	88	168	0	0	0	0	1	1	1	1	0	1	1	0	1	0	1	0	1	1	0	0	1	81.326	6.3	14.1	87	71	7.8	8	54	36.8	25	315	0.4	147	2.3	0.3	1.01	344	3.2
3		1		3	70	16	33.89	100	46	111	0	0	0	0	0	0	0	0	0	1	0	0	0	0	0	0	0	0	0	0	0	30.6438		12.1	96		8.3	8	24	38.4		132	0.4	236					3.8
2	1	0	0	8	81	18	26.63	96	101	159	0	1	0	0	1	0	1	0	1	1	1	0	1	0	0	0	1	0	0	0	0	70.4877	6.7	14.6	98	77	8.6	9	23	29.5	18	82	0.2	270	2.9	0.4	1.12	195	3.9
2	1	0	0	8	82	18	31.91	94	70	154	0	0	0	0	1	1	1	1	0	1	0	0	0	0	0	0	0	0	0	0	0	86.263		13.5	88		8.5	5	27	42.5	64	98	0.8	255			3.31		3.4
2		0	0	2	92	12	23.41	99	37	120	0	0	0	0	2	1	0	1	0	0	0	0	0	0	0	0	0	0	0	0	0	70.1178
2	0	0		0	88	16	30.61	99	50	112	0	0	0	0			0	0	0	1	0	0	0	0	0	0	0	0	0	1	0	90		13.3	92					36.8				192
1	0	0	0	12	115	18	25.03	93	72	160	0	0	0	1	2	0	1	1	1	1	0	0	0	1	0	0	0	1	0	0	0	90		14.9	88		7.7	10	20	25.4		171	0.6	173			1.33	259	4
1	0	0	0	10	89	26	29.6	95	44	123	0	1	0	0	0	0	1	0	0	1	1	0	0	0	1	0	0	1	0	1	0	80.9397	6.4	15.4	94	59	8.3	11	21	32.9	98	98		129	2	0.2			4
2	0	0	0	14	93	18	29.1	93	38	122	1	1	0	0	0	0	1	1	1	1	1	1	1	0	1	0	1	1	0	0	1	73.9918	5.9	17.9	90	97	8.7	6	24	33	26	202	0.4	269	2.3	0.3	1.35	313	3.7
2		0	0	7	100	14	49.1	100	45	116	0	0	0	0			1	0	1	1	0	0	0	0	0	0	0	0	0	0	0	90		14.7	93		7.8	7	29	26.8		147	0.7	269			1.27	326	4.2
1	0	0	0	13	75	22	18.6	77	68	130	0	0	0	0	0	0	1	0	1	1	1	0	0	0	1	0	0	0	0	0	1	83.937	7.7	16.7	92	442	8			26.6	90	322	1.5	351	3.2	1.9			4.5
1	1	0	0	8	111	32	29.34	90	65	143	0	0	0	0	1	1	1	1	0	1	1	0	1	0	0	0	0	0	0	0	0	73.4411		15.6	101		8.4	7	21	35.2		87		250					4
3	0	0	0	10	92	18	31.2	97	93	195	0	0	0	0	0	1	1	0	1	1	1	0	0	1	0	1	1	0	0	0	0	76.3918	6.4	16.3	100	59	8.3	7	34	28.5	20	99		112	3	0.5	2.19		4.4
2	0	0	0	3	102	22	30.3	92	38	108	0	0	0	0	4	0	0	1	0	1	0	0	0	0	0	0	0	0	0	0	0	45.7205	8.2	12.7	87	79	9.5	4	27	39.1	78	109	0.5	267	2.8	0.5	1.06	281	3.8
2	0	0	0	6	77	18	29	96	90	167	0	1	0	0	0	1	1	1	1	1	1	0	0	0	0	0	0	0	0	0	0	67.9699					9.2	8	24			110		182					4.3
2		0	0	7	98	22	26.8	95	60	148	0	1	0	0	0	0	1	1	0	1	0	0	1	0	1	0	0	1	0	0	0	71.1945	5.6	13.3	95	72	8	9	21	40	28	131	0.7	197	2.6	0.3	0.9		3.3
2	1	0		2	80	16	33.839	98	55	129	0	0	0	0	3	0	1	0	0	1	0	0	0	0	0	0	0	0	0	0	0	22.0329															1
1		0	0	2	103	16	25.1	92	46	133	0	0	0	0			1	0	1	0	0	0	0	0	0	0	0	1	0	0	0	90		12.9	99		8.4	6	25	39.4		188	0.7	323					3.3
1	0	0	0	0	116		24.8	91	19	97	0	1	0	0		0	1	0	0	0	1	0	0	0	0	0	0	0	0	0	1	88.9808	7.1	15.4	95	143	8.7	8	20	36.9	49	135		309	2.5	0.4			3.8
2	0	1	0	5	78	20	27.4	96	56	142	0	0	0	0	5	1	1	1	0	1	0	0	0	0	0	0	0	0	0	0	0	79.0822	7	14.3	88	83	7.9	6	24	39.3	32	78	0.3	186	2.8	0.4	1.14	197	3.9
3	0	0	0	9	81	22	27	94	46	141	0	1	1	0	1	0	1	1	0	0	0	0	0	0	0	0	0	0	0	0	0	56.8521		12.2	93		8.3	11	23	40.1		164	0.3	167			0.97	309	3.6
1		0	0	6	94	16	23.43	98	46	116	0	1	0	0	0	1	1	0	1	0	1	0	0	0	0	1	0	0	0	0	0	87.9836		14.2	96		8.4	7	24	36.4		97	1	205			1.29		4.5
2	1	0	0	8	113	18	29.31	96	56	131	0	0	0	1	0	0	1	1	0	1	1	0	0	0	0	0	0	1	0	0	1	86.0164	6	14.2	87	82	8	9	17	29.6	22	106	0.4	150	2.6	0.4	1.08	251	4
2	0	0	0	11	102	18	23.5	86	77	140	0	0	0	0	2	1	1	1	1	1	1	0	0	0	0	0	0	0	0	0	0	86.6712	7.3	12.5	97	63	8.7	13	25	42.7	22	118	0.4	206	3.2	0.6	1.06	249	5.8
2	0	0		2	88	18	35.35	98	51	122	0	0	0	0		0	0	0	0	1	0	0	0	0	0	0	0	0	0	1	0	28.0521		15.8	81					31.2			0.6	351
2	0	0	0	13	111	16	31.43	94	44	144	0	1	0	0	1	1	1	1	1	1	1	0	1	0	0	0	0	1	0	1	1	75.6274	7.1	12.9	94	76	8.4	10	54	44.8	54	321	0.3	131	2.4	0.3	0.99	263	4
1	1	0	0	8	108	30	20.1	91	78	194	0	1	0	0	2	1	1	0	1	1	1	0	0	0	0	0	0	1	0	0	1	51.5205	5.3	12.9	91	134	7.3	8	22	31.1	25	108		239	1.6	0.3		576	4
2	1	0	0	7	90	20	28.4	89	20	78	0	0	1	0	1	0	1	0	0	1	0	1	0	0	0	0	0	1	0	0	0	62.6384	6.5	13.8	87	46	8.3	13	18	39.3	30	90	0.3	273	2.9	0.3	1.04	489	3.9
2	0	0	0	12	75	16	23.5	96	82	166	0	1	0	0	2	1	1	0	0	1	1	0	0	0	0	0	1	0	0	1	1	71.5616	3.9	13	88	96	7.2	7	20	29.2	46	183	0.8	153	1.5	0.4	0.99	270	3.3
2	1	0	0	6	87	16	24	98	67	129	0	1	0	1	0	0	1	0	0	0	0	0	0	0	0	0	1	0	0	0	0	90		13.1	99		8.2	8	26	30.8		99		144					4.2
2	0	0	0	5	84	26	24	96	95	177	0	0	0	0	2	0	1	0	1	0	0	0	0	0	0	0	0	1	0	1	0	67.0712	6.2	13.5	88	100	7.9	10	19	30.9	188	78	0.2	61	2.6	0.2		543	4.2
2	0	0	0	10	98	24	30.7	95	78	166	0	1	0	0	0	1	1	1	1	1	0	0	0	0	1	0	0	0	0	1	0	58.8411	7.3	12.5	88	65	9.3	12	27	46.3	41	160	0.1	200	3.6	0.4		588	3.3
1	0	0	0	7	168	18	22.1	96	37	145	0	0	0	0	0	0	1	0	1	1	0	1	0	0	0	1	0	0	0	0	1	77.4082	2.7	17.2	107	152	4.2	21	15	40.2	1848	104		55	1.2	2.6	6.89		4.4
2		0	0	6	124	44	31.19	92	52	150	0	0	0	0	2	0	1	1	0	1	0	0	0	0	1	0	0	0	0	0	0	80.5342	7	12.3	96	130	8.6	8	23	38	85	115	0.4	313	3.1	0.8	2.41	375	4.2
1		0	0	7	68	29	45.8	94	73	110	0	0	0	0	0	0	1	0	1	1	0	0	0	0	0	0	0	1	0	0	1	51.9205	6.7	14.1	91	78	1.25	15	21	37.3	27	255		211	2.3	0.4			3
3	0	1	0	6	112	22	20.5	93	41	155	0	0	0	0	0	0	1	0	0	0	0	0	0	1	1	0	0	0	0	0	0	84.5699	5.5	13.2	97	88	8.5	10	25	39.9	37	92	0.9	246	3	0.6	1.12	235	3.7
2		0	0	6	81	24	38.16	89	43	117	0	0	0	0	0	1	1	0	0	1	1	1	0	0	1	0	1	0	0	0	1	79.8932	6.4	13	95	76	8.2	6	22	45.8	79	109	0.4	151	2.3	0.5		573	5.2
2	0	0	0	8	115	16	32.72	98	61	126	0	0	0	0	1	0	1	1	0	1	0	0	0	0	1	0	0	0	0	0	0	75.3342	5.7	18	85	52	8.4	7	23	36.2	16	171		191	2.7	0.2			3.6
2		0	0	12	91	7	22.6	98	72	164	0	0	0	1	0	0	1	0	0	0	1	0	0	0	0	0	0	0	0	0	0	84.6219	6.7	15.3	93	82	8.6	4	30	40	44	104		117	3.4	0.6		287	3.5
2	1	0		1	110	20	25.66	99	35	105	0	0	0	0	3	0	0	0	0	0	0	0	0	0	0	0	0	0	0	1	0	30.7671
2		0	0	1	97	21	25.1	95	44	116	0	0	0	0	2	1	0	0	0	0	0	0	0	0	0	0	0	0	0	0	0	47.3589		12.5	90		7.8	8	24	40.6		97	0.4	248			0.95	204	3.1
2		0	0	4	106	16	26.9	95	50	138	0	0	0	0	2	1	0	1	0	1	0	0	0	0	1	0	0	0	0	1	0	54.4329
2	0	0	0	10	93	22	24.7	90	58	129	0	0	0	1	0	0	1	1	1	1	0	0	0	0	0	0	0	0	0	0	0	90					9	11	26			185							4.1
1		0	0	0	70	18	29.6	95	75	155	0	0	0	0	0	1	0	0	0	0	0	0	0	0	0	0	0	0	0	0	0	69.9342	7.3	14.4	89	76	8.4	15	21	41	93	93	0.5	194	2.9	1.5	1.01		4
2	1	1	0	19	68	20	35.7	99	43	139	0	1	0	1	2	0	1	0	1	1	1	1	1	1	0	1	0	1	0	1	0	70.9233										163					2.93
2	1	0	0	4	85	30	39.7	90	54	118	0	0	0	0		0	1	1	0	1	0	0	0	0	0	0	0	1	0	0	0	61.4931	6.6	13.6	85	71	8.5	9	25	42.5	27	209	0.1	178	3.4	0.4	0.87	263	3.5
2	0	0	0	4	100	16	22	98	31	104	0	0	0	0	2	0	0	0	0	0	0	0	0	0	0	0	0	0	0	0	0	22.6
3	0	0	0	6	65	20	24.17	100	75	137	0	0	0	0	2	0	1	1	0	1	0	0	0	0	0	0	0	0	0	0	0	85.4274	6.6	15.1	90	69	8.3	8	21	28	49	103	0.9	287	2.6	0.4		433	4
1		0	0	5	119	40	19.2	68	50	135	0	0	1	0	1	1	0	0	1	0	0	0	0	0	0	0	0	0	0	0	0	54.1178	6.6	12.4	97	49	1.1	10	22	30.4	39	100	0.3	463	1.7	0.9			3.7
1		0	0	10	112	31	68.07	96	34	112	0	0	0	0	0	0	1	1	1	1	1	0	0	0	0	0	1	0	0	0	0	59.4027	6.2	14.6	89	66	8	8	24	41.9	117	93	0.6	207	2.5	0.6	1.07	592	2.7
2	0	0	0	5	60	16	28.3	98	75	143	0	1	0	0	0	0	1	0	0	1	0	0	0	0	0	0	0	0	0	0	1	86.8274	6.9	13.2	106	73	9.1	11	24	42.5	25	88	0.5	167	3.5	0.6	0.99	362	3.7
2	0	0	0	11	116	24	35.3	89	78	157	0	1	0	0	2	0	1	1	1	1	1	0	1	1	0	1	1	1	0	0	0	81.189		13.2	94		9	15	22	27.8		183	0.2	243			1.06	295	4.2
3	0	0	0	16	77	26	21.42	95	44	115	0	1	0	1		0	1	1	1	1	1	0	1	1	0	1	0	0	0	1	1	69.274	5.3	15	113	42	7.7	6	24	26	70	95	0.3	141	2.6	0.2			4.9
1	0	0	0	3	120	20	25	100	34	117	0	0	0	0	1	0	0	0	0	0	0	0	0	0	0	0	0	0	0	0	0	35.4356	7.4	18.1	89	129	8.5	5	25	32.4	47	132	0.4	313	2.7	0.5		343	3.5
2	0	0	0	3	106	22	29.3	92	59	129	0	0	1	0	2	1	1	0	1	1	0	0	0	0	0	0	0	0	0	0	0	53.8904		11.3	85		8.3	11	19	36.4		111	0.4	124					4.1
1	0	0	0	8	115	26	33	71	60	121	0	0	1	0	0	1	1	0	1	1	1	0	0	0	1	0	1	0	0	0	0	53.7397	6.8	18.9	101	72	7.7	7	23	33.2	53	264	0.1	279	3	3.1	1.12	915	5.6
2	0	0	0	12	83	24	29	96	109	199	1	0	0	0	0	1	1	1	1	1	1	0	1	0	0	1	0	0	0	1	1	68.5808	7	13.1	102	57	9.5	10	21	33.9	24	72	0.6	171	3.8	0.6	1.53		4.3
3	1	0	0	7	113	16	24.5	95	36	124	1	0	1	0	1	1	1	1	1	1	0	1	0	0	0	0	0	0	0	1	0	60.126	6.6	15.7	89	70	8	10	23	38.3	45	107	0.8	242	3	0.5		173	3.5
2	0	0	0	4	83	18	27.5	93	65	159	0	0	0	0	0	0	1	0	1	1	1	0	0	0	0	0	1	0	0	0	0	90		14.3	96		10	7	30	40.8		111	0.3	158					3.4
1	1	0	0	11	82	22	18.8	98	89	177	0	1	0	0	2	1	1	1	1	0	0	0	0	1	0	0	1	1	1	1	0	70.0164	5.4	16.3	89	165	1.15	13	12	43.6	477	127	0.7	139	2.7	2.8	1.53	568	3.6
2	0	0	0	7	130	16	35	99	62	145	0	0	0	0		0	1	0	1	1	1	0	0	0	0	0	1	0	0	0	0	20.1288	6.4	12.4	80	67	8.6	14	14	33.6	15	100	0.7	89	2.3	0.2	0.93		4.1
2	0	0	0	12			44.3				0	0	0	0	0	1	1	0	1	1	1	0	0	0	0	0	1	1	0	1	0	62.737	7.2	13.9	87	55	8.3	12	28	40.9	36	195	0.4	149	3	0.4	1.02	371	3.8
1	0	0	0	18	130	18	58.12	83	70	195	0	0	0	0	1	0	1	1	1	1	1	1	1	1	0	1	1	1	0	0	0	72.6356	4.5	13.7	98	39	6.9	7	21	29	18	102	0.2	115	2.1	1	1.36		3.6
3	1	0	0	12	80	16	22	96	52	139	1	1	1	0	0	1	1	1	0	0	1	0	0	0	0	0	0	0	0	0	0	60.2767	6.3	13.4	96	92	8.5	8	20	42.6	25	84	0.3	169	3.7	1.4		197	3.7
2	1	0	0	2	82	16	32.9	94	60	123	0	0	0	0	3	1	0	1	0	1	0	0	0	0	0	0	0	0	0	0	0	55.6274	7.2	13	83	43	8.8	10	22	40.2	28	89	0.5	308	2.9	0.3	1.04	277	3.8
1	1	0	0	15	107	32	43.05	88	64	128	0	0	0	0	0	1	1	1	1	1	1	0	1	0	0	0	1	0	0	0	1	77.6658	7.2	13.4	90	51	8.4	8	20	27.6	73	379	0.2	104	2.5	0.5	1.49	531	2.7
3	0	0	0	3	83	16	24.5	100	43	109	0	0	1	0	3	0	0	0	0	0	0	0	0	0	0	0	0	0	0	0	0	20.8356	7.6	13.1	88	88	9.5	9	24	38.2	18	94	0.3	312	4.1	0.7		171	3.5
2		0	0	4	101	18	30.87	96	33	130	0	0	0	0	0	1	1	0	0	1	0	0	0	0	0	0	0	0	0	0	0	55.5753	7.4	11.7	86	76	8.7	4	30	48.7	30	210	0.4	241	3.2	0.6			3.7
2	1	0	0	1	69		31.25	98	42	119	0	0	0	0	1	0	0	0	0	1	0	0	0	0	0	0	0	0	0	0	0	22.5178		13.3	92					34.5				180
1		0	0	7	110	18	34.17	50	75	135	0	0	0	0		1	1	0	0	1	0	0	0	0	0	0	0	1	0	0	0	54.3233	6.2	14.1	93	35	7.7	2	39	42.3	25	242	0.4	346	1.9	0.7	1.35	546	3.1
2		0	0	3	89	30	33.87	83	59	139	0	0	0	0	1	0	1	1	0	1	0	0	0	0	0	0	0	0	0	0	0	51.6247	8	13.9	100	107	8.6	1	31	40.6	36	116	1	175	2.7	0.3		489	4.4
1	0	0	0	6	86	16	30.7	93	55	127	0	0	0	0	3	0	1	0	0	1	0	1	0	0	0	0	0	1	0	0	0	56.5014		12.9	88		8.4	8	22	34.3		208	0.5	198			1.12	387	3.9
2		0	0	2	106	20	36.3	94	42	135	0	0	0	0		0	1	0	0	1	0	0	0	0	1	0	0	0	0	0	0	63.6055	6.8	12.7	93	45	7.7	6	26	37.3	28	134	0.3	145	2.5	0.4			3.6
1	1	0	0	11	96	24	28	88	56	128	0	0	0	0	2	0	1	0	1	1	1	1	0	0	1	0	0	0	0	1	0	52.8767	6.7	12.1	84	159	6.3	9	15	22.5	98	96	0.5	117	2.9	0.3	1.02	500	3.6
2		0	0	4	58	32	26.6	97	43	125	0	0	0	0	2	1	1	0	1	0	0	0	0	0	1	0	0	1	0	0	0	61.663	7	13.2	92	49	8	9	21	41.5	33	77	0.5	323	2.5	0.3			3.7
3	0	0	0	5	114	18	38.35	94	45	147	0	0	0	0	0	1	1	0	0	1	0	0	0	0	0	0	0	1	0	0	0	49.074										136		124				283	3.6
2	1	0	0	2	106	18	38.6	88	40	131	0	0	0	0		0	1	0	0	1	0	1	0	0	0	0	0	0	0	0	0	32.4493		12.8	84		8.7	11	25	42.8		105	0.6	190			1	368	3.9
2	0	0		4	106	18	40.14	96	44	126	0	0	0	1			0	0	1	1	0	0	0	0	0	0	0	0	0	0	0	90
1	0	0	0	5	104	18	32	92	81	152	0	0	0	0	2	0	1	0	0	1	0	0	1	0	1	0	0	0	0	0	0	68.5014	6.4	12	88	127	8.7	10	17	34.1	61	107	0.4	166	2.5	0.4	1.1	482	4.4
2	0	0	0	2	80	18	19.2	100	59	133	0	0	0	0	2	0	0	1	1	0	0	0	0	0	0	0	0	0	0	0	0	63.9945	6.4	13.6	90	164	8.2	16	17	35.9	33	59	0.1	98	3.1	0.3	0.89	280	4.1
3	0	0	0	9	96	16	18.7	100	29	93	0	0	0	0	0	0	1	1	1	1	0	0	1	0	0	0	0	0	0	0	0	54.2055	4.9	15.7	96	79	7.6	6	23	24.1	11	79	0.6	308	2.4	0.2	1.09		4.1
3		1		10	111	18	30.29	97	66	165	0	0	1	0	0	0	1	0	1	1	0	1	1	0	0	0	0	1	0	0	0	60.0493	6.5	13	94	96	8.6	6	19	34.2	26	224		217	3	0.5		202	4
1		0	0	1	98	20	21.49	91	39	113	0	0	0	0	0	0	0	0	1	0	0	0	0	1	1	0	0	0	0	0	0	64.9753		12.4	87		7.7	12	17	37.3		72	0.5	110					3.4
3	0	1	0	12	80	13	38.19	93	14	115	0	1	0	0	0	0	1	1	0	1	0	0	0	0	0	0	0	0	0	0	0	69.4219		14	88		8.6	7	28	41.4		103	0.9	200					4.1
3	1	0	0	3	121	26	158.7	91	41	126	0	0	0	0		0	0	0	0	1	0	0	0	0	1	0	0	0	0	0	0	44.9836		13.9	85		8.3	9	26	42		138	0.3	223			0.95	359	3.9
3	1	0	0	7	71	20	37.2	97	72	153	0	1	0	0		0	1	1	0	1	0	1	0	0	0	0	0	0	0	0	0	69.7479		11.9	94		8.8	8	29	30.4		86	1.1	232			1.02	260	4.4
2	0	0	0	11	92	18	34.5	96	81	178	0	0	0	0	0	1	1	0	1	1	1	0	1	0	1	0	0	1	0	1	1	61.8055
2		0	0	4	99	16	25.42	99	49	116	0	0	0	0	1	0	0	0	0	1	0	0	1	0	0	0	0	0	0	0	0	18.2192	9.2	13.7	89	79	4	7	6	36	93	133	0.8	292	3.7	0.4			3.9
2	0	0	0	13	99	18	42.13	95	49	134	0	0	0	0	1	1	1	1	1	1	1	1	0	0	0	0	0	1	0	1	1	51.5288
2	0	0	0	10	81	22	42.3	93	55	131	1	1	0	0	0	1	1	1	0	1	0	0	0	0	0	0	0	0	0	1	0	60.937	7	13	87	80	8.9	13	22	44.6	32	126	0.3	168	3.1	0.5	1.09	277	4.1
3		1	0	6	77	20	21.1	99	84	168	0	0	0	0	2	0	1	0	0	1	1	0	0	0	0	0	0	0	0	0	0	65.1178		11.8	92		8	6	24	32.7		142		126				214	4.7
1		0	0	6	94	37	60.4	95	52	114	0	0	0	0	1	0	0	0	1	1	0	0	0	0	1	0	1	0	0	0	1	62.5918	7.2	14.4	85	43	8.5	14	26	41.3	56	151		193	3	0.9	1.16		4.7
1	0	0	0	8	113	27	26.61	59	55	148	0	1	0	0	0	1	1	1	1	0	1	0	1	0	0	0	0	0	0	0	1	75.9562	6.4	13.8	97	150	1.02	12	22	29.5	114	136	0.4	285	2.6	2.7	1.28		3.9
2	0	1	0	9	63	20	28.32	96	64	135	0	0	0	0	0	1	1	0	0	0	0	0	0	0	0	0	0	0	0	0	0	87.8055		12	87		7.4	9	21	34.2		101		196					3.5
2		0	0	7	108	38	38.75	97	42	129	0	0	0	0	0	1	1	0	0	1	1	0	1	0	0	0	0	0	0	0	0	66.1671	7.2	12.5	90	57	8.4	7	20	35.8	53	168	0.7	290	2.5	0.7			4.6
2	1	0	0	3	93	16	23.1	95	87	165	0	0	0	0	0	0	1	1	0	0	0	0	1	0	0	0	0	0	0	0	1	85.2575	6.2	13.7	91	65	8.3	10	25	42.1	18	90	0.6	154	3.2	0.3	0.97	242	3.7
2		0		5	120	12	20.96	98	28	81	0	0	0	0		1	1	0	1	1	0	0	1	0	0	0	0	0	0	0	1	73.2274
2	0	0	0	13	65	20	38.2	92	13	83	0	1	0	0	0	0	1	1	0	1	0	1	1	0	1	1	0	1	0	1	0	63.4521	6.9	14	89	62	8.2	6	24	33.7	18	295	0.6	179	3.2	0.3		232	4.4
2	1	0	0	3	91	20	26.6	94	40	111	1	0	0	0	2	1	0	1	1	1	0	0	0	0	0	0	0	1	1	0	0	60.1151	6.6	12.7	87	373	8.4	10	27	41.7	93	165	0.2	135	2.6	0.7			4.3
2	0	0	0	3	68	24	30.6	93	75	141	0	0	0	0	0	0	1	0	1	1	0	0	0	0	0	0	0	0	0	1	0	88.8986		14	90		8.3	9	24	37.6		208	0.1	121			1.27	295	3.9
2	0	0		0	80	32	28.84	92	65	143	0	0	0	0	1	1	1	0	0	1	0	0	0	0	0	0	0	0	0	0	0	90		11.4	93		8.5	4	28	42.8		101	0.5	233				354	4
3	0	0	0	1	80	16	28.7	100	41	122	0	0	0	0	2	0	0	0	0	0	0	0	0	0	0	0	0	0	0	0	0	26.6438
2		0	0	11	95	16	21.24	94	44	111	0	0	0	0	4	1	1	0	1	1	1	0	1	0	0	0	0	1	0	0	0	56.3945	6	15.4	84	151	10	4	23	31.4	53	228	0.3	254	2.3	0.2	0.95	239	4.4
1	0	0	0	10	87	22	24.4	96	47	114	0	0	0	1	0	1	1	0	1	1	0	0	0	0	1	0	0	0	0	0	0	80.7808	6.9	13.9	105	96	8.9	17	15	36.1	75	131	3.6	170	2.4	0.5			4.2
2	1	0	0	7	67	18	24.1	94	77	159	0	0	0	0			1	0	0	1	1	0	1	0	0	0	0	1	0	0	0	90	7.5	11.9	93	120	8.1	6	28	38.9	52	110	1	256	2.9	0.3	1	294	4.2
1		0	0	5	114	40	31.1	69	68	157	0	0	0	0	3	1	1	0	0	1	0	1	0	0	1	0	1	0	0	1	0	53.863
2	0	0		0	65	16	27.81	100	38	109	0	0	0	0	1	0	0	0	0	1	0	0	0	0	0	0	0	0	0	0	0	29.3397
2	1	0	0	14	90	22	22.6	94	30	117	1	1	1	0	0	0	1	1	1	1	1	1	0	1	0	0	0	0	0	0	0	59.7507	7	14.9	97	341	8.4	10	20	36.9	25	80	0.4	158	2.8	0.6	1.12	188	4.6
2	1	0	0	15	64	22	15.9	94	96	157	1	1	0	0	0	0	1	1	1	1	0	0	0	0	0	0	0	0	0	1	0	79.9808	6.5	14.8	99	113	8.2	5	41	39.5	12	133	0.2	135	2.9	0.5	1.33	197	3.6
2		0		10	83	18	16.6	100	110	194	0	1	0	0		1	1	0	1	1	1	0	0	0	0	1	0	0	0	0	0	75.9425
1	0	0	0	5	114	33	23.7	44	73	131	0	1	0	1	2	0	0	0	0	1	0	1	1	0	0	0	1	1	1	1	1	70.389	6.7	17.6	71	113	7.8	8	22	23.9	55	205	0.4	203	2.2	1.6			4
2	0	0	0	8	83	10	34.4	99	43	120	0	1	0	0	0	0	1	1	0	1	0	0	1	0	1	0	0	0	0	1	0	70.6986	6.2	13.2	86	72	8.2	9	31	40.4	27	109	0.5	166	3.5	0.5	1.35	205	3.6
2		0	0	10	82	18	42.57	92	69	137	0	1	0	1	0	0	1	1	1	1	1	0	1	1	0	0	0	0	0	0	0	58.2986	7.2	13.4	90	93	8.4	6	24	36.2	40	86	0.5	171	3.4	1	1.03	402	3.2
1	0	0	0	7	96	18	30.3	96	74	163	0	0	0	0	2	1	1	0	1	1	0	0	0	0	1	0	0	1	0	1	0	59.5945	6.2	14.2	92	202	7.3	13	17	44.8	98	349	0.6	342	2	0.5	1.04	825	4.6
3	1	0	0	6	65	20	29.1	94	73	144	0	1	0	0	2	0	1	0	0	1	0	0	0	0	0	0	0	1	0	0	0	67.2247	6.7	12.1	86	78	8	11	20	32.5	31	116	0.6	172	2.7	0.6	0.96	268	3.4
2	1	0	0	6	79	19	31.64	90	95	166	0	0	0	0	0	1	1	0	1	1	1	0	0	0	0	0	0	0	0	0	0	82.7096	6.4	17	97	41	8.2	10	26	28.5	39	103	0.2	69	3.7	0.9	1.14	291	3.8
1	1	0	0	4	71	24	23.4	95	54	110	0	0	0	0	0	1	1	0	0	1	0	0	0	0	0	0	0	1	0	0	0	60.1452	6.7	13.4	93	61	9.1	13	25	32.8	30	96	0.9	290	2.6	0.3	1.19	432	4.7
2		0	0	6	95	30	27.1	76	83	181	0	0	0	0	1	0	1	0	0	0	1	0	0	0	0	0	0	0	0	0	0	86.6384	6.9	16.2	81	40	8.9	5	26	39.5	77	93		218	2.6	0.5			3.3
3		0		3	70	22	25.46	96	52	137	0	0	0	0	1	1	1	1	0	0	0	0	0	0	0	0	0	0	0	0	0	80.5863	6.9	13	95	57	8.7	6	25	38.5	30	98	0.8	215	3.3	0.5		179	3.6
2	0	0	0	13	65	20	21.9	92	72	148	0	0	0	0	0	0	1	1	1	0	0	0	1	0	1	0	0	0	0	1	1	77.2411	6.4	12.5	95	61	8.8	10	36	41	48	136	0.2	128	3.2	0.3		239	4
2		0	0	6	65	16	39.06	96	59	152	0	0	0	0			1	0	1	1	0	0	0	1	0	0	0	1	0	0	1	90	6.5	15.8	98	73	7.8	6	34	25.7	61	102		66	2	0.4	1.09	480	4.8
2	1	0	0	12	72	14	28.1	96	66	140	0	0	0	1	1	1	1	0	1	1	0	1	0	0	0	0	1	1	0	1	0	87.3507	6.6	13.8	84	85	7.9	6	26	37.6	57	157	0.4	113	2.7	0.3		342	4
2	1	0	0	9	68	16	33.2	98	39	93	0	0	0	0		1	1	0	1	1	1	0	0	0	0	0	1	0	0	0	0	26.8795	7.5	13.1	86	44	8.7	12	29	29.3	20	79	0.5	128	3.3	0.5			4.5
3	1	1	0	0	94	22	15.38	99	32	115	0	0	0	0	1	1	0	0	1	0	1	0	1	0	0	0	0	0	0	0	0	17
2		0	0	8	90	20	20.7	96	85	158	0	0	0	0	0	0	1	1	0	0	0	0	0	0	0	0	0	0	0	0	0	87.7315		13.1	93		8	9	26	45.6		101		241					2.6
2	0	0	0	9	100	20	25.92	94	86	156	0	0	0	0	0	0	1	0	1	1	0	1	0	0	0	0	0	0	0	0	1	90	5.9	16.6	88	82	7.5	4	26	30.4	35	174	0.4	399	1.8	0.3	1.85	399	4.6
2	0	0	0	3	71	18	32.3	98	57	143	0	0	0	0	1	0	1	0	1	1	0	0	0	0	0	0	0	0	0	1	0	42.7918	7	15	76	45	8.2	8	25	36.6	22	122	0.3	131	3.2	0.6			2.8
3	0	0	0	10	65	16	27.1	94	103	191	0	1	0	0	0	0	1	1	0	1	1	0	0	0	0	0	1	0	0	1	0	86.6219		12.4	95		9.4	6	29	34.1		99		208					3.9
2	0	1	0	17	101	18	38.04	97	63	145	0	0	1	0	0	1	1	1	1	1	1	1	1	1	0	1	1	1	0	1	0	63.4575	7.9	16.2	100	68	7.4	8	24	29.8	26	130	0.8	128	3.3	0.3	1.38	263	3.6
2	0	0	0	8	84	18	24.9	92	57	118	0	0	0	0	0	1	1	0	0	1	1	0	1	0	0	0	0	1	0	0	0	87.3808		13.4	91		8.8	11	20	43.6		246	0.3	211			0.99	296	4.3
3	0	0	0	1	129	32	43.31	96	46	135	0	0	0	0	0	0	0	0	0	1	0	0	0	0	0	0	0	0	0	0	0	38.4384		14.9	88		8.4	5	26	45.1		115	0.2	169			0.92	242	4.2
2		0	0	5	86	14	26.8	95	65	141	0	0	0	0	0	0	1	1	0	1	0	0	0	0	0	0	0	0	0	0	0	77.0603		16	80					47.7		109	0.9	449				305	4.3
2	0	0	0	5	93	22	38	97	59	136	0	0	0	0	1	0	0	1	0	1	0	0	0	0	0	0	0	0	0	0	0	35.1644		21	69		8.9	10	22	30.6		114	0.3	284			1.13	262	4.9
1	1	0	0	4	111	20	25.84	92	19	143	0	0	0	0	0	1	1	0	1	0	0	1	0	0	1	0	0	0	0	1	0	85.9096	6	13.7	85	82	8.3	4	24	35.5	108	122	0.3	193	2.3	0.8	1.24	463	3.7
2		0	0	5	97	21	17.6	98	54	114	0	0	0	1		0	1	1	0	1	0	0	0	0	0	0	0	0	0	0	0	71.6904		14.7	96		8.9	8	25	29.5		94	0.2	235			1.11	195	4.4
2		0	0	4	104	22	44.51	94	29	136	0	0	0	0	0	0	1	1	1	1	0	0	1	0	0	0	0	0	0	0	0	44.1589	6.5	15.9	84	50	8.1	8	25	39.7	10	111		386	2.7	0.2	2		3.6
2	0	0	0	4	83	22	35.04	93	89	181	0	1	0	0	1	1	1	0	0	1	0	0	0	0	0	0	0	0	0	0	0	85.5616	6.9	14.7	90	77	8.6	6	23	39.1	55	181	0.3	212	2.7	0.3		444	4
2	1	0	0	7	83	14	20.8	89	59	135	0	1	0	0	0	0	1	0	0	0	0	0	0	0	0	0	0	0	0	0	0	83.0849	5.4	14.5	87	88	8.6	7	21	39.1	28	101	0.6	385	2.3	0.3	1.23	255	3.7
1		0	0	6	70	18	30.4	96	68	155	0	0	0	0	0	1	1	0	0	1	1	0	1	0	0	0	0	0	0	0	0	79.663	6.7	14.2	86	108	8.1	7	19	44.7	57	109	0.6	245	3.5	0.6		332	3.7
2		0	0	1	78	18	37.9	97	52	126	0	0	0	0	2	0	0	0	0	1	0	0	0	0	0	0	0	0	0	0	0	62.4055	7.2	13.8	88	82	8.2	10	25	41.5	79	101	0.8	190	2.5	0.4	0.92	446	4.5
1	0	0	0	10	114	18	38.75	94	38	160	0	0	0	0	0	1	1	0	1	1	1	0	1	0	0	0	1	1	0	0	0	40.9096	8.6	12.3	92	48	7.9	13	21	30.1	40	103		238	2.8	0.5			5
2	1	0	0	11	69	18	26.6	96	64	117	0	1	0	0	0	0	1	1	0	1	1	0	1	0	0	0	0	1	0	0	1	90	6.7	15.5	91	83	8.6	5	26	39.3	29	142	0.3	201	3	0.4			3.6
2	0	0	0	10	90	22	28.7	96	54	126	0	0	0	0	3	0	1	0	1	0	1	0	0	1	0	1	0	0	0	1	0	52.7288	7.8	14.3	97	48	8.5	9	27	29.3	41	86	0.4	162	3.1	0.6	4.73	375	4.6
2	1	0	0	9	100	40	24.7	97	58	118	0	1	0	0	0	1	1	1	0	1	0	0	1	0	0	0	0	0	0	0	1	89.9644	6.3	16.7	90	88	8.2	9	23	38.5	30	94	0.8	204	2.9	0.7	2.17		4
2	0	0	0	6	108	20	43.98	89	69	165	1	0	0	1	0	0	1	1	0	1	0	0	0	0	0	0	0	0	0	0	0	59.8767	6.9	13.2	93	71	8.9	6	23	43.7	16	146	0.5	204	2.9	0.3	0.93	258	3.8
2	0	0	0	4	98	21	27.2	97	36	97	0	0	0	0	2	0	0	0	0	1	0	0	0	0	0	0	0	0	0	0	0	23.7726	6.2	13.2	86	121	8	7	21	29.9	22	84	0.3	210	2.3	0.3	1	224	4
3	1	0	0	0	96	18	33.2	96	45	114	0	0	0	0		0	0	0	0	1	0	0	0	0	0	0	0	0	0	0	0	39.3918	6.8	14.7	88	110	8.6	12	20	39.4	23	104	0.6	286	2.6	0.3	1.03	210	4.2
2	0	0	0	4	109	18	27.88	94	60	161	0	0	0	0	3	1	1	0	0	1	0	1	0	0	0	0	0	1	0	0	0	58.537	6.8	12.3	84	119	8.4	6	23	45.6	31	187	0.3	261	2.5	0.6	1.03	249	3.4
2	1	0	0	8	69	60	31.2	94	45	114	0	0	0	1	1	0	1	1	1	1	0	0	0	0	0	0	0	1	0	0	0	90	6.9	12.9	91	72	8.9	9	26	39.9	34	247	0.8	211	2.9	0.2		292	4.9
2	1	0	0	5	115	22	25.71	95	57	153	0	0	0	0	0	0	1	0	0	1	0	0	0	0	0	0	0	0	0	0	0	76.0712					7.6	3	25		21	95							3.7
1	0	0	0	15	134	16	22.2	83	33	99	0	1	0	0	0	0	1	1	1	1	1	0	1	0	0	1	0	0	0	1	0	74.5342	6.2	19.3	86	117	8.3	9	20	26.2	40	86	0.3	403	2.5	0.5	2.36	219	4.4
3		0	0	6	65	18	28.53	98	35	138	0	0	0	1	0	0	1	0	0	1	1	0	0	0	0	0	0	0	0	0	0	80.4274					8.2	14	16			143		174					2.9
1	1	0	0	15	87	18	42.3	92	46	100	0	1	0	0	3	1	1	0	1	1	1	0	0	0	1	0	0	0	0	0	0	52.5644	6.3	12.4	95	67	8.3	10	23	37	23	172		186	2.3	0.7			3.8
2		0	0	4	101	18	25.8	94	45	126	0	0	0	0	0	1	0	1	1	0	0	0	0	0	0	0	0	0	0	0	0	56.8247		13	91		8.2	2	28	49.5		108	0.8	142					4.1
1	1	0	0	9	64	18	22.4	99	35	96	0	0	0	1	0	0	1	0	0	0	1	0	1	0	0	0	1	0	0	1	0	39.3753	6.9	14.6	82	510	8.5	4	24	29.6	831	153	0.1	209	2.9	0.4	1.08		4.6
2	0	0	0	15	76	20	34.7	97	91	149	0	1	0	1	0	1	1	1	1	1	1	0	1	0	0	0	0	0	0	1	0	70.5452	5.9	14.5	92	87	8.8	10	18	42.8	24	87	0.9	125	3.1	0.7	1.23	195	4.4
2	0	0	0	8	73	20	24.7	92	105	189	0	1	0	0	2	0	1	0	1	0	0	0	0	1	1	1	1	1	1	1	0	69.0219	7.6	13.4	94	289	8.1	7	26	35.6	118	124	0.2	153	3.1	0.5	0.98	687	4.3
2		0	0	6	85	18	28.06	95	34	117	0	0	0	0	0	1	0	1	1	0	0	0	0	0	1	0	0	1	0	0	0	50.4027
2		0	0	7	64	20	24.7	98	95	170	0	0	0	0	0	0	1	0	0	0	1	0	1	0	0	0	0	0	0	0	0	90	6.3	13.2	97	41	8.3	11	21	36.8	29	112	1	158	3.1	0.6	1.46	305	3.8
2	1	0		3	101	22	41.77	98	65	151	0	0	0	0	1	0	0	0	0	1	0	0	0	0	0	0	0	0	0	1	0	26.3479	7.3	12.6	85	71	5	6	23	35	14	112	0.4	269	2.6	0.2			3.5
1		0	0	1	100	22	39	99	37	115	0	0	0	0	3	0	0	0	0	1	0	1	0	0	0	0	0	0	0	0	0	47.7671	7.4	14	84	261	8.7	9	22	37.8	397	97	0.2	126	3.1	0.9			3.5
2	1	0	0	4	108	26	43.44	100	37	138	0	0	0	0	0	1	1	1	1	1	0	0	0	0	1	0	0	0	0	0	0	52.5096	6.8	11.9	88	58	8.3	5	28	42.7	29	119	0.8	149	2.8	0.3	1	264	3.5
3		0		7	52	16	33.52	95	82	172	0	1	0	0	1	0	1	1	0	1	0	0	0	0	0	0	0	0	0	0	0	65.2411	6.6	13.7	93	158	8.8	5	28	36.1	23	108	0.5	246	3	0.2			3.8
2		0	0	4	86	24	28.2	93	42	100	0	0	0	1	0	1	1	0	0	1	0	0	0	0	0	0	0	0	0	0	0	67.5288	5.3	14.4	93	73	8.1	12	19	30.4	38	101	0.4	99	3.1	0.7	1.07	364	4.1
3	0	0	0	6	75	24	30.7	96	33	116	0	0	0	0	0	1	0	0	0	1	0	1	0	0	1	1	0	1	0	1	0	58.8822	7.1	11.9	83	77	8.9	9	23	44.9	21	240	0.3	155	3.7	0.4			4.1
3	0	0	0	0	81	16	25.6	98	52	112	0	0	0	0	2	0	0	0	0	0	0	0	0	0	0	0	0	0	0	0	0	24.9205
2	0	0	0	7	98	14	26.6	98	47	130	0	0	0	0	0	0	1	1	0	1	0	0	0	0	1	0	0	1	0	0	0	57.2795	8.2	11.6	84	73	8.9	13	16	36.8	16	351	0.8	224	3.4	0.4	0.94	256	3.7
2	0	0	0	4	82	16	42.1	97	44	122	0	1	0	1	0	0	1	0	1	1	0	1	0	0	0	1	0	0	0	1	0	69.6438	7	15.9	89	150	8.8	9	25	39	30	122	0.8	289	2.6	0.5	1.81	268	3.9
3	0	0	0	9	97	24	32.7	98	51	140	0	0	0	0	0	1	1	1	0	1	1	1	0	0	0	0	0	0	0	0	0	68.0712	7.2	13	90	81	9	10	41	42.8	33	98	0.4	214	3.5	0.3	0.9	168	3.9
3		0	0	8	123	24	28.4	97	62	158	0	0	0	0	0	1	1	1	1	1	0	1	0	0	0	0	0	0	0	1	0	64.4493	5.4	13.6	87	77	8.5	7	28	36.1	10	149	0.2	134	3.1	0.7		169	4
3	0	1		10	74	16	24.71	98	52	113	0	1	1	1	0	0	1	1	1	1	0	0	0	0	0	0	1	0	0	1	0	89.8055		16.2	92		8.9	8	24	33.7		85	0.4	188			2.86		2.9
3		0	0	3	94	16	23	93	37	131	0	1	0	0	0	0	0	0	0	0	0	0	0	0	0	0	0	0	0	0	0	73.3699	6.2	13.3	93	84	8.9	11	27	40	22	81	0.7	116	2.7	0.2		260	3.8
1		0	0	3	20	20	24.33	98	40	99	0	0	0	0	1	1	0	0	0	1	0	0	0	0	0	0	0	0	0	0	0	26.389	7	13.7	86	41	8.3	7	21	37	72	96	0.2	170	3	1.8			3.8
2	1	0		0	99	22		99	54	129	0	0	0	0	3	0	0	0	0	1	0	0	0	0	0	0	0	0	0	0	0	37.8959
2	0	0	0	17	108	40	36.5	97	31	96	0	1	0	0	0	1	1	1	1	1	1	1	1	0	1	0	0	1	0	1	0	72.526	6.3	13.3	97	45	8.4	6	23	45.6	29	138	0.4	148	2.8	0.4	3.18	287	4.1
1		0	0	7	106	18	25.4	98	51	160	0	0	0	0	3	1	1	1	1	1	0	0	0	0	0	0	0	0	0	1	0	49.5315	7.2	13.4	86	192	8.1	9	26	46.8	144	148	0.5	306	2.2	1		552	3.3
1		0		5	102	18	23.54	92	70	171	0	0	0	0	2	0	1	0	0	0	0	0	0	0	0	0	0	0	0	0	0	85.1205
2	1	0	0	14	104	20	56.4	89	35	130	1	0	0	0		1	1	1	0	1	1	1	0	0	0	0	0	0	0	0	0	45.6712		14.5	92		8.5	12	32	37.8		128	0.5	316					3
2	0	0	0	12	61	16	19.37	94	70	123	0	0	0	1			1	1	1	1	1	0	1	0	0	0	0	0	0	0	0	90		15.3	86		8.5	8	18	27.4		76		372					3.8
3		0	0	11	52	18	39.84	85	85	150	1	1	0	0	0	0	1	1	1	1	1	0	0	0	1	0	0	0	0	0	0	63.3479	6.8	15.6	89	90	8.6	6	25	36.9	26	123	0.3	135	3.3	0.4		207	4.3
2	1	0	0	2	97	20	39.7	98	57	133	0	0	0	0	2	0	0	0	0	1	0	0	0	0	0	0	0	0	0	0	0	24.9863
2		0	0	2	123	21	32.3	91	50	137	0	0	0	0	3	1	1	0	0	1	0	0	0	0	1	0	0	1	0	0	0	60.211	8.1	13.2	93	53	9.4	15	24	49.4	40	124	0.3	265	2.9	0.7	0.99		4.3
2	0	0	0	1	91	16	24.63	97	48	125	0	0	0	0	1	0	0	0	0	0	0	0	0	0	0	0	0	0	0	1	0	32.9753												242
2	0	0	0	1	68	22	28.9	97	40	108	0	0	0	0			0	0	0	0	0	0	0	0	0	0	0	0	0	0	0	90
2		0	0	5	107	24	35.8	97	48	132	0	0	0	0	0	0	0	0	0	1	0	1	0	0	1	0	0	0	0	0	0	32.5534	6.1	13.1	92	71	8.3	5	24	38.5	37	85		148	2.8	0.5		240	3.6
1	1	0	0	3	75	18	35.03	97	65	135	0	0	0	0	0	0	0	1	0	1	0	0	0	0	0	0	0	0	0	0	0	26.5863		13.3	89					24.4				252
2	1	0	0	12	101	22	28.75	89	64	150	0	1	0	0	1	1	1	0	1	1	1	1	1	1	1	1	1	1	1	1	0	65.0411	7.6	13.1	81	31	9.8	11	25	41.8	94	166	0.3	119	3.1	0.8	0.95	438	4
3		0	0	9	107	20	38.6	92	114	205	0	1	0	0		0	1	0	1	1	1	0	0	0	0	0	0	0	0	0	0	77.8712		14.9	93		8.1	9	19	41.9		200	0.8	98			1.05	259	3.7
2	0	0	0	2	86	24	25.8	93	53	125	0	0	0	0	0	0	0	0	0	0	0	1	0	0	0	0	0	0	0	0	0	60.7973		12.9	95		7.9	7	26	33.4		88	0.2	143			1.04	449	3.7
2	0	0	0	16	93	21	26.7	96	53	137	0	0	1	0	1	1	1	1	1	1	1	1	1	1	0	0	1	0	0	1	0	65.5699	8.1	14.1	97	135	8.4	15	21	43.6	42	90	0.3	79	3.3	0.6		353	4.5
2		0	0	2	97	16	31.7	95	64	143	1	1	0	0	0	1	1	1	0	1	0	0	0	0	0	0	0	0	0	0	0	68.5836										100		209
2		0	0	8	120	20	47.4	99	39	138	0	0	0	0	1	1	1	0	0	1	0	1	0	0	0	0	0	0	0	0	0	27.1589					8	7	24			226		167				230	3.4
2		0	0	5	123	24	44.3	91	47	109	0	0	0	0	0	1	1	0	1	1	0	0	0	0	0	0	0	0	0	0	0	40.8055	7.3	14.4	89	70	8.2	8	28	53.7	27	98	0.4	212	3.2	0.7	0.99	245	4.4
2	1	0	0	1	123	53	22.8	98	47	110	0	0	0	0	2	0	0	0	0	0	0	0	0	0	1	0	0	0	0	0	0	32.4164		13.1	88		1.06	10	16	29		69		152				129	3.6
3		0	0	1	79	18	35.1417	97	48	141	0	0	0	0	0	1	0	0	0	1	0	0	0	0	1	0	0	0	0	1	0	54.6493	6.7	15.2	100	62	7.6	4	27	44.2	25	104	0.5	125	2.6	0.4	1.04	151	3.7
2	0	0	0	5	101	22	24.9	93	84	144	0	1	0	0	2	0	0	0	1	0	0	1	1	0	1	0	0	0	0	0	1	63.7808	7.3	15.6	105	51	8.1	4	28	29.3	40	112	0.1	50	3.5	0.6	1.01	396	3.8
3	0	0	0	8	89	12	26.2	95	34	92	0	0	0	0	1	0	1	0	0	1	1	0	0	0	0	0	0	0	0	0	0	67.1123		12.8	90		9.2	7	27	31.7		107	0.1	158			0.91	204	4.1
2	0	0		2	85	16	30.12	98	52	130	0	0	0	0	1	0	0	0	0	1	0	0	0	0	0	0	0	0	0	0	0	27.2685
3	1	0	0	12	89	19	34.46	92	77	179	0	0	0	0	0	0	1	1	0	1	0	0	0	0	0	0	0	0	0	0	0	65.5452	6.7	13.6	96	75	9.5	5	31	43.8	42	95	0.7	144	3.2	0.3	0.84		3.5
2		0	0	7	101	20	34.99	97	16	123	0	1	1	0	0	1	1	1	1	1	0	0	1	0	0	0	0	1	0	0	0	85.0877	6.1	13.3	98	118	7.7	8	21	40.9	53	370	0.4	129	3	1			4.5
2	1	0	0	8	69	32	44.44	45	67	146	0	0	0	0	0	1	1	1	1	1	0	0	0	0	0	0	0	1	0	0	0	64.2219	5.7	14.8	102	83	7.7	2	51	48.2	42	162	0.4	125	2.6	0.6	1.17	276	4.6
2		0	0	0	63	24	24.5	100	41	115	0	0	0	0	2	1	0	0	0	0	0	0	0	0	0	0	0	0	0	0	0	27.6493	7.7	12.2	83	69	9.5	6	28	45	25	88	0.7	228	3.3	0.7			4.3
2	0	0	0	11	97	18	27.2	97	17	62	0	0	0	0	0	1	1	1	1	0	1	0	0	0	0	0	0	0	0	0	0	81.4192	6.3	12.4	96	45	7.9	7	22	32.2	31	93	0.7	176	3.2	1.2	2.55	249	3.6
2	0	0	0	0	68	18	30.47	96	49	132	0	0	0	0	0	0	0	0	0	1	0	0	0	0	0	0	0	0	0	0	0	21.537
1	0	0	0	10	119	22	32.9	88	55	138	0	0	0	0	2	0	1	1	1	1	0	1	0	0	0	0	0	1	0	1	0	66.8521	7.8	13.9	91	189	8.2	9	24	43.6	86	140	0.3	192	2.5	0.4		389	4.4
3	1	0	0	10	93	22	18.8	99	59	119	0	0	0	0	0	1	1	0	0	0	0	0	0	1	0	0	0	0	0	1	0	80.074		15.8	85		8.2	7	20	31.5		103		200			2.95	445	4.9
2	1	0	0	12	84	24	34.4	97	67	134	1	1	0	0	0	0	1	1	0	1	1	1	0	0	0	0	0	0	0	0	1	61.0548	7	13.9	92	92	8.9	10	30	36.6	23	189	0.4	250	2.6	0.4	1.02		3
2	0	0	0	8	64	18	39.5	93	59	114	0	1	0	1	0	0	1	1	1	1	1	0	0	0	0	1	1	0	0	0	0	77.6986		13.9	86		8.8	6	28	38.4		98		187			4.42		4.1
2		0	0	3	74	14	29	99	58	141	0	1	0	0		0	1	0	0	0	0	0	0	0	0	0	0	0	0	0	0	64.3973	7.4	12.1	82	86	8.7	14	18	36.2	29	125		208	3.6	0.7	0.93		3.9
2	0	0		1	76	18	39.11	99	63	130	0	0	0	0	1	0	0	0	0	1	0	0	0	0	0	0	0	0	0	0	0	38.5644	5.1	13.7	91	59	7.8	7	23	30.9	25	84		120	2.1	0.7			3.8
1	0	0	0	6	105	28	30.54	99	44	139	0	0	1	0	3	1	1	0	0	1	0	1	0	0	0	0	0	0	0	1	0	35.0575	7.3	16	92	83	8.4	9	28	41.8	248	78		192	3.3	0.7			3.5
2		0	0	5	96	22	30.2	98	70	132	0	0	0	0	0	1	0	0	0	1	0	1	0	0	0	0	0	0	0	1	0	47.2055	6.9	12.1	86	153	8.8	9	28	35.5	62	107	0.5	327	2.7	0.4	1.13	301	3.7
3		0		4	69	16	22.52	99	54	138	0	0	1	0	0	0	0	0	0	0	0	0	0	0	0	0	0	0	0	0	0	24.0192	7.7	12.4	93	54	9.6	6	24	40	17	91	0.6	240	4.3	1.4	1.07		4.1
2		0		5	77	20		97	45	109	0	0	0	0	0	1	1	1	1	1	0	0	0	0	0	0	0	0	0	0	0	75.7863										117					1.27		3.9
2	1	1		12	87	18	29.3	100	41	122	0	1	0	0	1	0	1	0	1	1	1	0	1	0	0	0	1	0	0	1	0	46.3507		12.1	88		9.4	8	18	33.3		146	0.3	153			2.95		4.9
1	1	0	0	11	138	30	26.6	72	42	126	0	1	0	0	2	1	1	0	1	1	1	0	0	0	0	0	1	0	0	0	1	51.1507	8.1	13.8	90	76	7.6	19	15	47.8	31	86	0.4	138	3.3	0.5	0.98	769	4.9
2	1	0	0	8	100	20	50.22	90	55	98	0	0	0	0	0	1	0	0	1	1	0	1	0	0	0	0	0	0	0	0	1	50.5945
2	0	0	0	5	83	24	25.7	98	41	92	0	0	0	0	2	0	1	0	1	0	1	0	0	0	0	0	0	0	0	0	0	67.6767	7.3	14.5	79	78	8.8	9	19	34.4	40	132	0.2	243	2.8	0.5	1.09	272	4.5
2	0	0	0	8	85	20	33.9	97	61	119	0	0	0	1	0	0	1	0	1	1	0	1	0	0	1	0	1	0	0	0	0	60.4493	6.6	14.7	95	50	8.4	10	29	35.2	21	137	0.2	259	3.1	0.4	1.45	386	4.2
2	0	0	0	4	80	22	30.9	95	110	194	0	0	0	0	0	0	1	0	0	1	0	0	0	0	1	0	0	0	0	0	0	81.0795	6.1	13.5	88	45	8	7	27	35.8	34	87	0.4	167	2.9	0.7		278	3.7
1		0		1	94	18	33	98	27	112	1	0	0	0			1	1	0	1	0	0	0	0	0	0	0	0	0	0	0	90	6.9	16.5	80	57	8.4	4	41	38.9	711	121		226	2.9	1.2			4
2	1	0	0	8	106	18	33.7	97	77	142	0	1	0	0	1	0	1	0	0	1	0	0	0	0	0	0	0	1	0	0	0	46.7315	7.4	18.2	75	71	9.2	10	45	36.7	19	181	0.5	370	3	0.3	1	317	4.3
2	1	0	0	6	116	16	42.07	100	42	136	0	0	0	0	0	1	1	0	1	1	0	1	0	0	0	1	0	0	0	0	0	47.7836
2	0	0	0	1	111	16	33.1	97	42	142	0	0	0	0		0	0	0	0	1	0	0	0	0	0	0	0	0	0	0	0	36.0219	6.4	13.3	95	121	8.1	10	18	36.9	20	95	0.4	149	2.6	0.4	0.98	210	3.8
3	1	0		1	80	16	17.12	100	39	101	0	0	0	0	3	0	0	0	0	0	0	0	0	0	0	0	0	0	0	0	0	17	7.4	12.7	92	99	9.4	8	24	36.3	17	62	0.3	235	4.1	0.7			3.8
1		0	0	3	100	48	25.37	94	50	131	0	0	0	0	1	1	1	0	1	1	0	1	0	0	0	0	1	0	0	0	0	80.4	5.6	15.7	93	77	4.7	9	21	34.5	39	110	0.3	103	1.7	0.9	1.41	604	4.3
2	0	0	0	7	84	18	33.3	95	74	150	0	1	1	0	0	0	1	0	0	1	1	1	1	0	0	0	0	1	0	0	0	76.3589		12.3	98		8.1	7	22	35.2		103	0.2	139			0.99	216	4.3
2	1	0	0	4	86	20	37.8	100	35	105	0	0	0	0	2	0	1	0	0	1	0	0	0	0	0	0	0	0	0	1	0	35.7452	7.7	12.9	86	73	8.9	12	19	39.9	89	102	0.2	210	3.1	0.5	1.01	485	3.7
3		0	0	9	77	28	48.66	93	39	105	0	0	1	1	5	1	1	1	1	1	0	1	0	0	1	0	1	0	0	0	1	60.1205	6.4	14	96	33	4.2	9	21	40.1	106	117	0.7	140	2.8	0.7			3.8
2	0	0	0	4	92	12	27.1	89	60	127	0	0	0	0	2	1	1	0	0	0	1	0	0	0	0	0	0	0	0	0	0	72.0493	7	13	87	118	8.6	9	21	35.4	98	100	0.4	159	2.8	0.4	1.04	441	4.4
2	0	0	0	6	137	30	21.4	96	92	198	0	1	0	0	0	0	1	0	1	0	0	0	0	0	0	0	0	0	0	0	0	60.3233	5.7	13.3	88	103	7.7	9	19	28.6	46	141	0.2	167	2.6	0.2	1.19	350	4.7
2	0	1	0	5	111	20	40.8	96	53	113	0	0	0	0	1	0	0	0	0	1	0	0	0	0	0	0	0	0	0	1	0	28.9945	7	13.7	84	161	8.2	16	10	34	14	76	0.4	200	3.1	0.4	1.04	167	3.1
3	0	0	0	6	90	18	40.89	97	52	129	0	0	1	0	0	0	1	1	0	1	0	0	0	0	0	0	0	0	0	0	0	24.8384	7.2	13	89	71	8.8	7	26	44.2	20	93	0.7	211	4	0.9	1.03	162	4
2		0	0	6	73	22	16.6	100	55	118	0	0	0	0	2	0	1	1	0	0	0	0	0	0	0	0	0	0	0	0	0	90
2		0	0	4	116	20	37.91	93	42	127	0	0	0	0	0	0	0	1	0	1	0	0	0	0	1	0	0	0	0	0	0	36.9534	6.9	14.6	84	58	8	6	24	37	37	77	0.2	231	2.6	0.2		329	3.6
1	1	0	0	11	80	22	26.74	86	49	128	0	0	0	0	0	1	1	0	0	1	1	1	1	0	0	0	1	1	1	0	1	89.3945	6.6	14.1	97	79	8.4	12	21	32.1	76	212	0.3	139	2.9	0.5	0.98	505	3.7
2		0	0	6	94	16	25.9	95	55	142	0	0	0	1	0	1	1	0	1	0	0	0	0	0	0	0	0	0	0	0	0	88.1397	5.9	13.7	87	46	8.1	14	19	34	44	88	0.7	189	2.7	0.6	0.95		4.3
2	0	0	0	15	60	18	26.37	94	70	136	1	1	0	1	0	1	1	1	0	1	1	0	1	1	0	0	0	1	0	1	0	86.9836	5.5	14.6	91	50	8.4	4	28	27.3	21	309		274	2	0.2	1.08	278	4.8
1	0	0	0	12	68	26	29.1	98	38	122	0	1	0	0	1	1	1	1	1	0	1	0	0	0	0	0	0	0	0	0	1	79.4411	6.1	17.9	86	44	7.7	10	72	36	21	96	0.4	139	2.1	0.3	1.38	269	4.6
2	1	0	0	8	106	18	22	96	73	170	0	1	0	0	0	1	1	0	1	0	1	0	0	0	0	0	0	0	0	0	0	90		14.6	114		8.5	10	23	31		104	0.2	128			1.22	195	3.5
1	0	0	0	12	91	28	24.6	84	40	111	0	0	0	0	2	0	1	0	1	1	0	1	0	0	1	1	0	1	0	0	0	56.1425	8.2	11.6	89	92	8.4	11	24	34.8	38	168	0.1	132	2.9	1.3		452	3.4
2	0	0	0	15	56	18	16.8	98	44	145	1	0	1	1	1	1	1	1	1	1	0	0	1	0	1	0	0	0	0	0	0	40.1178	6.8	17.4	84	250	7.5	6	22	30.9	16	332	0.6	545	1.8	0.6	1.15	508	4.2
2	0	0	0	10	88	49	38.5	37	38	120	0	0	0	0	4	0	1	0	0	1	0	0	0	0	0	0	0	0	0	0	0	58.737	7.2	13	83	56	7.7	12	22	38.4	54	125	0.4	150	2.9	0.4			3.7
1	0	0	0	11	106	36	22.05	90	87	176	0	0	0	0	1	1	1	0	1	1	1	0	1	1	0	0	1	1	0	1	1	76.8356	7.5	12.6	93	85	8.7	8	22	40.8	67	281	0.2	182	2.6	0.4	1.1	380	4.3
2	0	0	0	7	122	24	33.4	92	83	160	0	0	0	0	2	0	1	1	0	1	1	0	0	0	0	0	0	0	0	0	0	76.3753	8.1	14.2	77	101	8.3	6	27	31.7	25	173	0.7	247	2.5	0.4	1.07		3.5
2	1	0	0	2	103	20	25	93	44	127	0	0	0	0	2	1	0	0	0	1	0	0	0	0	0	0	0	0	0	0	0	51.5781	7.3	13	86	61	8.8	9	24	43.5	45	82	0.7	195	3.1	0.6	0.93	309	4.4
1		0	0	5	90	20	29.75	95	55	125	0	1	0	0	0	1	1	0	1	1	0	0	0	0	0	0	0	0	0	0	1	86.2192	6.2	12.3	99	34	7.9	9	22	35.4	69	114	0.1	118	2.6	0.4			3.7
2		0	0	7	67	18	25.28	95	117	187	0	0	0	0	3	0	1	0	0	1	1	0	1	0	0	0	0	0	0	0	0	80.5534
2	0	0		10	87	18	39.87	93	37	107	1	0	0	1	0	0	1	1	1	1	1	0	0	0	0	0	0	0	0	0	1	76.7836															2.23
2	1	0	0	7	112	20	52.7	85	48	146	0	0	0	0	3	1	1	1	1	1	0	0	0	0	0	0	1	1	0	0	0	43.0849		14.4	84		8.7	16	21	53.9		192	0.2	153			0.91	278	4.5
3	0	0		9	83	16	22.1	98	42	107	0	0	0	0	0	0	1	0	1	1	1	0	1	0	0	0	0	0	0	0	0	60.7945	6.4	13.2	99	36	8.2	6	25	41.3	18	103	0.3	140	2.9	0.5			3.4
2	1	0	0	9	81	30	28.19	98	79	157	0	0	1	0	5	0	1	0	1	1	1	0	1	1	0	0	0	0	0	1	1	63.0411	7.8	17.6	92	57	6.8	10	23	23.6	22	90	0.3	88	2.3	0.6		219	4.6
1	1	0	0	10	100	36	22.19	91	47	108	0	1	0	1	0	1	1	0	1	0	0	0	1	0	0	0	0	1	0	0	0	73.6658		15	93		9.3	6	26	33		82	0.1	70	2				3.7
1	1	0	0	3	101	22	23	92	53	120	0	0	0	0		0	0	0	1	0	1	0	0	0	0	0	0	0	0	0	0	76.9562	6.4	13.2	87	139	8.3	10	41	36.5	43	99	0.7	193	2.2	0.8	1.05	438	3.4
1		0	0	4	70	24	26.4	85	46	112	0	0	0	0	0	0	1	0	1	0	1	0	0	0	0	0	0	0	0	0	1	90		14.7	96					37.6				258				281
2	0	0	0	11	52	18	25.16	96	39	106	1	0	0	0	0	1	1	1	1	1	0	0	0	0	0	0	0	0	0	0	1	63.0411	6.4	16.5	88	107	7.8	10	24	25.9	17	129	0	242	2	0.3	1.05		3.7
2	0	0	0	3	78	18	29.6	96	47	119	0	0	0	0		1	1	0	0	1	0	0	0	0	0	0	0	0	0	0	0	70.0164	7.5	13.2	94	46	8.9	10	28	40.7	25	190	0.7	152	4.2	0.4	0.94	78	3.8
3	0	0		3	78	16	21.28	98	75	131	0	0	0	0			1	0	1	0	0	0	0	0	0	1	0	0	0	0	0	90		12.5	96		9.2	2	30	28.7		91	0.5	237			1.87		4.4
2		0	0	2	112	24	23.1	97	55	139	0	0	0	0	2	1	0	0	0	0	0	0	0	0	0	0	0	0	0	0	0	38.0466	6.5	12.1	85	73	8	7	23	41.8	29	99	0.2	143	2.9	0.4	0.95	289	4.6
2	1	0	0	10	106	20	35.8	94	53	145	0	0	0	0	2	1	1	0	1	1	1	1	0	0	0	0	1	1	0	1	0	36.0438	7.2	11.8	83	44	8.7	12	23	36.5	61	260	0.4	142	3	0.5	1.05	292	3.6
3	1	0	0	1	61	16	24.07	99	56	124	0	0	0	0	3	1	0	0	0	0	0	0	0	0	0	0	0	0	0	0	0	33.8301		13	90		8.4	6	23	36.4		102		195	3.4				3.8
2		0	0	12	95	24	48.82	94	70	164	0	1	0	0	4	1	1	1	1	1	1	0	1	0	0	0	0	0	0	0	0	67.6027	7.5	14.8	100	73	8.4	6	25	35.4	28	187	0.8	102	2.9	1.3			3.6
3	1	0	0	4	88	20	24.53	96	26	113	0	0	1	0	0	0	0	1	1	1	0	1	0	0	0	0	0	0	0	0	0	47.2986	6.3	12.8	101	83	7.9	5	24	37.1	114	111	0.4	162	2.8	0.6	1.21	223	3.3
3	1	0	0	8	111	18	36.54	95	62	142	0	0	0	0	0	1	1	0	0	1	1	1	1	0	0	0	0	0	0	0	0	53.6274	6.6	12.5	97	52	7.8	6	26	49.9	28	152	0.4	151	3.1	0.8	1.09	148	3.7
1		0	0	3	96	14	32.66	84	40	128	0	0	0	0	0	0	0	0	0	1	0	0	0	0	0	0	0	0	0	0	0	50.8904	5.8	13.2	86	69	8.3	7	24	37.4	60	86	0.7	190	1.7	0.3	1.03		3.7
2	0	0	0	10	105	18	42.51	98	58	123	0	0	0	0	1	0	1	1	1	1	0	0	0	0	1	0	0	1	0	1	0	53.4849	7.6	14.6	78	97	8.7	6	46	40.7	50	246	0.5	250	2.7	0.3			3.6
1	0	1	0	9	113	43	38.4	75	75	176	0	1	0	0	2	1	1	0	1	1	0	0	0	0	0	1	1	0	0	1	0	55.2247		14	83		7.4	11	21	44.7		118	0.4	206			1.01		4.4
1	0	0	0	9	100	39	27.2	82	35	107	0	0	0	0	2	0	0	0	1	1	1	1	0	0	0	0	0	1	0	1	0	53.6247	6.2	12.5	89	71	8	9	22	33.3	50	392	0.3	279	2.3	0.2	1.04	656	3.8
1	1	0	0	11	132	19	25.9	78	69	140	0	1	0	0		0	1	1	0	1	1	0	0	0	0	0	0	1	0	1	1	83.5973	5.3	17	90	103	7.8	13	19	34.6	43	182		168	2.1	1.9	1.39	633	3.6
1	0	0	0	11	77	20	27.1	89	54	135	0	0	0	0	2	1	1	1	1	1	1	1	0	0	0	0	1	1	1	0	1	45.0493	5.9	13.6	89	110	6.2	17	14	32	39	206	0.6	203	1.6	0.3	1.05		5.5
3		0	0	5	54	29	22.6	95	39	99	0	0	0	0	0	1	0	0	1	1	0	0	0	0	1	1	0	0	0	0	0	62.1068		14	95		8.1	7	24	41.2		109	0.4	116				310	4
2	1	0	0	11	95	30	42	97	82	151	0	0	0	0	0	0	1	1	1	1	0	0	0	0	0	0	0	1	0	0	1	75.4164	7.1	16.2	85	88	8.3	8	44	40	30	300	0.2	139	2.8	0.7			4.1
2	0	0	0	9	85	24	35.5	89	81	145	0	0	0	1	0	0	1	0	1	1	1	0	0	0	0	0	0	1	0	0	0	73.2849	7.2	15.3	93	87	8.7	13	22	34.3	37	105	0.4	234	2.6	0.3	1.01		3.6
3	1	0	0	1	82	16	38.8	97	42	134	1	0	0	0	0	0	1	1	0	1	0	0	0	0	0	0	0	0	0	0	0	31.189
2		0	0	8	129	25	34.02	100	23	96	0	0	1	0		0	1	0	1	1	0	0	1	0	0	0	0	0	0	0	0	30.4822	5.9	12.1	104	83	7.6	6	20	31.1	62	114	0	72	2.5	0.3			3.5
1	0	0	0	13	106	20	33.15	95	55	129	0	0	0	0	1	0	1	1	1	1	0	0	1	0	1	0	1	1	0	1	0	65.0027	5.7	15.2	79	64	8.5	9	28	38.3	28	114	0.2	312	2.4	0.4	1.01	434	4.2
2	0	0	0	12	89	18	30.55	88	75	146	0	1	0	0	0	0	1	1	0	1	1	0	0	0	0	0	0	0	0	1	0	82.1616	6	13.9	89	81	8.6	6	27	35.4	26	88	0.7	194	2.3	0.5	1.01		3.9
2	0	0	0	10	75	24	37.5	92	75	142	0	0	0	0	5	1	1	0	0	1	1	0	0	0	0	0	0	1	0	1	1	75.8219	6.5	15.9	88	52	8.9	10	24	29	27	170	0.3	170	2.7	0.3	0.92	228	4.4
2	1	0	0	8	85	16	19	96	86	169	0	1	0	0	0	0	1	1	0	1	0	0	1	0	0	0	0	0	0	0	1	87.1973	5.3	17.2	99	42	8	6	23	32.3	31	78		108	2.5	0.7	1.08	341	3.6
3	0	0	0	9	86	16	27.3	98	42	102	0	0	0	1	0	0	1	0	0	1	1	0	1	0	0	0	0	0	0	0	0	66.4466	4.9	13.7	96	71	7.8	8	23	33	20	83	0.3	147	2.9	0.4		181	3.7
2	0	0	0	5	75	18	26.83	95	51	131	0	0	0	1	0	1	1	0	0	0	0	0	0	0	0	0	0	0	0	0	0	75.9644		12.1	89		9.2	9	23	38.5		93		182			1.1		4
2		0	0	7	72	16	21.5	98	46	99	0	0	0	1	2	0	1	1	0	1	0	0	0	0	0	0	0	1	0	0	0	78.1945												188				276
1		0	0	1	82	16	19.2	99	80	161	0	0	0	1	3	0	0	0	0	1	0	0	0	0	0	0	0	0	0	0	0	76.0658		17.6	97		8.4	11	23	32.6		84	2.8	1130	3.5		1.22		3.5
3	0	0	0	11	98	20	33.55	93	16	111	0	0	1	0	0	0	1	1	1	1	0	1	0	0	1	0	0	1	0	0	0	63.5315	7.7	14.2	99	126	8.7	2	34	47.3	87	198	0.1	81	3	0.3	1.13	231	3.8
3	1	0		2	80	18	24.96	100	59	122	0	0	0	0	0	0	0	0	0	0	0	0	0	0	0	0	0	0	0	1	0	35.0164	6.2			158	8	8	22		14	92		202	2.4	0.2	1.02	152	3.8
2	0	0	0	4	79	22	33.1	95	49	138	0	0	0	0	1	0	1	1	0	1	0	0	0	0	0	0	0	0	0	0	0	70.6082	7.3	12	92	56	9	9	33	43.3	40	94	0.4	238	3	0.3	1.21	313	4.1
2	1	0	0	5	87	20	38.0395	96	75	145	0	0	0	0	5	0	1	0	0	1	1	0	0	0	0	0	0	1	0	0	0	68.5151	7	13.2	92	60	10.6	8	35	43.6	24	151	0.7	249	3.5	0.4			4.1
3		0		8	78	16	30.29	96	63	133	1	0	1	0	0	0	1	1	0	1	0	1	0	0	0	0	0	0	0	0	0	77.5178		15.1	94		8.9	6	28	39.4		115	0.4	116					4
2		0	0	2	120	22	45.23	93	61	140	0	0	0	0	3	1	0	0	0	1	0	0	0	0	0	0	0	0	0	0	0	35.3315		14	85		7.7	5	24	40.2		122	0.1	192			1.08	486	4.1
2	0	0	0	6	67	24	25.1	93	44	96	0	0	0	0	0	0	1	0	0	0	1	0	0	0	0	0	1	0	0	1	1	86.3863	7.4	13.2	90	62	8.1	14	39	37.6	115	152	0.2	195	2.8	0.4	1	353	4.6
2		0	0	11	93	16	34.85	93	82	172	0	0	1	0	0	1	1	0	1	1	0	1	0	0	0	0	0	0	0	0	0	52.5014	8.2	16.8	105	131	9.9	6	23	31.4	36	102	0.8	76	2.6	2.3	1.49		3.4
3		0	0	5	108	26	30.4	92	43	99	0	0	0	1	0	0	0	0	1	1	0	0	0	0	0	1	0	0	0	0	0	50.8082	5.6	13.5	89	59	7.7	6	24	39.8	25	84	0.5	111	3.1	0.6	1.53	149	3.9
2	1	0	0	3	79	20	25	99	101	186	0	0	0	0	0	0	1	0	0	0	0	0	0	0	0	0	0	1	0	0	0	88.2767		13.5	94		8.4	12	23	42.1		94		103					3.7
2		0	0	3	86		24.2	96	51	129	1	1	0	0	2	1	1	1	0	0	0	0	0	0	0	0	0	0	0	0	0	76.874		14.2	91		9	10	20	44.2		90	0.6	467					4.6
3	0	0	0	6	102	18	28.4	98	63	138	1	0	1	0	1	0	0	1	0	0	0	0	0	0	0	0	0	0	0	0	0	52.6027																149
1		0	0	5	118	40	43.05	92	57	140	0	0	0	0	1	1	1	0	1	1	1	0	0	0	0	0	0	0	0	1	0	33.5945	7.7	13.9	69	49	8.3	11	25	35.9	125	115	0.5	214	3.3	0.7	1.18	562	3.6
3		0		4	100	16	23.88	100	55	143	0	0	0	0	0	1	1	0	0	1	1	0	1	0	0	0	0	0	0	0	0	29.337		13.7	91		8.3	7	22	35.3		151	0.6	191					4.2
3		0	0	1	95	18	29.96	97	40	125	0	0	0	0	0	1	1	0	0	0	0	0	0	0	0	0	0	0	0	0	0	80.137	6.8	12.4	98	42	8.1	6	25	37	185	85		173	3.4	0.6		318	3.5
2		0	0	1	66	24	34.9	92	70	163	0	0	0	0	1	1	1	0	0	1	0	0	0	0	0	0	0	0	0	1	0	21.2548
3		0	0	13	92	18	40	94	60	142	0	0	0	0	0	1	1	1	1	1	1	0	1	0	1	0	0	0	0	1	1	82.1507	6.2	13.3	90	60	8.3	7	22	39.7	23	167	0.3	82	2.8	0.7	2.35		3.7
2	1	0	0	9	122	29	49.1	60	69	146	0	0	0	0	3	0	1	0	1	1	0	0	0	0	0	0	0	1	0	1	0	48.3699	7.1	16.5	81	92	9	11	48	35.4	17	180	0.1	293	2.2	0.2	1.15	478	3.4
2	1	0	0	4	84	30	29.9	100	43	101	0	0	0	0	4	0	0	0	0	1	0	0	1	0	0	0	0	0	0	0	0	52.2658	5.9	13.5	95	65	8.3	6	26	35.9	38	85	0.3	148	2.1	0.2	0.95	381	4
2	0	0	0	1	105	16	28.34	100	39	121	0	0	0	0	0	0	0	0	0	0	0	0	0	0	0	0	0	0	0	0	0	18.2301
3		0	0	1	95	20	32.9	96	51	120	0	0	0	0	2	1	0	1	0	1	0	0	0	0	0	0	0	0	0	0	0	31.6192	8.1	11.9	95	105	8.5	11	23	45.3	82	126	0.6	181	3.9	0.7			3.5
1	0	0	0	1	94	16	27.4	97	49	140	0	0	0	0	0	0	0	0	0	0	0	0	0	0	0	1	0	0	0	0	0	27.8082		13.8	90					26.9	34		0.4	138			0.91
2	1	0	0	3	95	18	40.8	90	67	124	0	0	0	0	2	0	1	0	0	1	0	1	0	0	1	0	0	0	0	1	0	64.263	6.8	13.2	88	75	8.2	9	27	41.8	52	108	0.4	170	2.9	0.3		330	3.9
2	0	0	0	12	107	22	27.9	95	44	96	0	0	0	0	4	0	1	0	0	1	1	0	1	1	0	0	1	1	0	0	0	75.389	7.9	15.3	100	80	9.8	12	27	35.7	34	179	0.9	147	3.6	0.3	1	246	3.9
2	1	0	0	17	158	22	26.8	93	51	122	0	0	0	0	5	0	1	0	0	1	1	0	1	1	0	0	1	0	0	1	0	84.6493		15.9	87		8.2	11	16	38.4		90		250			1.68		4.5
1	0	0	0	11	91	22	29.2	88	69	128	0	1	0	0	0	1	1	0	1	1	0	0	0	0	0	0	0	1	0	0	0	80.0959	7.6	17	91	59	8.8	14	23	36.9	15	184	6.7	170	3.6	0.9	1.21	377	3.7
2	0	0	0	10	92	16	24.33	95	39	108	0	0	0	1	0	1	1	1	1	0	1	0	1	0	0	0	0	0	0	1	0	24.6795	6.6	14.6	94	105	8.8	8	21	40.4	22	94	1	186	3.3	0.9			4.2
2	1	0	0	5	96	22	23.3	56	77	147	0	0	0	0	0	0	1	0	0	0	0	0	0	0	0	0	0	0	0	0	0	72.6822		13.1	94		8	14	26	35.8		143	0.4	297			0.85	689	3.7
2	0	0		8	86	18	24.45	97	42	107	0	0	0	0	0	1	1	0	1	1	1	0	0	0	0	0	0	0	0	0	0	90	5.5	16.6	95	102	8.2	9	25	36.5	26	94		196	2.6	0.3			3.8
2	0	0	0	3	78	20	30.1	96	69	135	0	0	0	0	0	0	0	0	1	1	0	0	0	0	0	0	0	1	0	0	0	71.8767	8.4	14.1	86	62	8	8	37	40	24	124	0.2	138	2.7	0.5	1.09	187	3.1
2		0	0	4	91	18	22.2	91	61	121	0	0	0	0	0	1	1	0	0	0	0	0	0	1	0	0	0	0	0	1	0	89.737	5.5			38	8.5	9	27		23	107		190	2.5	0.6			3.5
1	1	0	0	4	84	16	19.2	97	86	152	0	0	0	0	0	1	1	0	0	0	1	0	0	0	0	0	0	0	0	0	0	88.9397		15.1	92		7.6	11	11	22.5		98	1.5	116					4.3
2	1	0	0	7	92	18	27.52	94	69	160	0	0	0	1	0	0	1	0	1	1	0	0	0	0	0	0	0	0	0	0	0	72.063	5.6	13.8	90	84	8.1	11	23	37	32	106	0.6	99	2.7	0.4	1.13	254	3.9
2	0	0	0	2	123	26	33.2	91	64	134	0	0	0	0	0	1	0	0	0	1	0	0	0	0	0	0	0	0	0	0	0	39.8219	6.8	13.4	86	51	8.6	12	23	50.3	60	106	0.3	150	3	0.6	1.11	533	3.3
1	1	0	0	15	132	33	28.3	91	69	175	0	0	0	1	0	1	1	1	1	1	0	1	0	0	0	0	1	1	1	0	1	69.4027	5.5	13.8	94	143	7.9	15	16	40.8	529	225	0.1	169	2.5	0.9	1.28		3.9
2	0	0	0	12	96	18	41.6	96	41	94	0	0	0	0	0	0	1	1	0	1	0	1	1	0	1	0	0	1	0	1	0	32.0192		14.3	86		8.3	8	27	35.6		192		161				177	4.1
2	1	0	0	7	97	20	39.3	93	64	148	0	0	1	0	1	0	1	0	0	1	0	1	0	0	0	0	0	0	0	0	0	57.1342	7.8	13.5	94	75	9.1	12	31	37.6	32	92	0.2	435	3	0.4	1.08	565	3.7
1	1	0	1	9	111	17	25.8903	100	61	118	0	0	1	0			1	0	0	1	0	1	0	0	0	0	0	1	0	1	0	90	5.2	12.7	95	82	6.5	15	25	35.3	2520	135	0.8	157	1.8	2.6	1.89	1963	4.4
3		0	0	0	93	20	32.98	97	40	151	0	0	0	0	0	1	0	0	0	1	0	0	0	0	0	0	0	0	0	0	0	58.8411		12.6	85		8.1	3	27	42.4		99		252					3.9
1	0	0	0	17	145	18	42.94	94	25	77	1	1	0	1	0	1	1	1	1	1	1	0	1	0	1	1	1	1	0	0	0	74.7836	6.5	15.9	94	74	7.6	14	26	35.5	51	178	0.4	222	1.6	1	1.05		3.5
3	1	0	0	3	116	28	25.1	100	71	182	0	0	0	0	0	1	1	1	0	1	0	0	0	0	0	0	0	0	0	0	0	63.0575	6.2	13.6	85	76	8.1	8	21	36.7	14	121	0	232	3.1	0.2	1.11	222	4.6
3	0	0		1	90	16	27.19	98	41	114	0	0	0	0	1	0	0	0	1	1	0	0	0	0	0	0	0	0	0	0	0	29.5342
2	0	0	0	1	115	30	29.1	93	50	117	0	0	0	0	2	0	0	0	1	0	0	0	1	0	0	0	0	0	0	0	0	30.4521	6.6	13.1	87	92	8.3	11	18	35.4	26	74	0.3	144	2.4	1		238	3.8
3	1	1	0	5	98	24	52.1	100	37	118	0	0	0	0	1	0	1	0	1	1	0	0	0	0	0	0	0	0	0	0	0	34.8521	8	13.2	89	58	8.5	13	20	40.7	19	97	0.6	258	3.9	0.2	1.06	234	4.5
2	1	0	0	5	90	20	27.3	95	54	125	0	0	0	1	0	1	1	1	0	0	0	0	0	0	0	0	0	0	0	0	0	65.3151	5.7	14.5	92	73	7.9	10	22	33.7	57	134	0.7	447	2.3	0.3	0.97	421	4.4
3	0	0	0	3	127	20	23.99	100	44	118	0	0	1	0	0	0	0	0	0	0	0	0	0	0	0	0	0	0	0	0	0	24.5014	6.5	12.8	98	45	8	6	27	35.6	34	88	0.8	222	3.2	0.4			3.2
2		0	0	5	96	24	33.5	94	72	158	0	0	0	0	0	1	1	0	0	1	0	0	0	0	0	0	0	0	0	1	0	55.3973	6.8	12.5	93	97	8.1	10	27	45.9	36	103	0.7	179	3.1	0.4	0.99	311	4.7
2		0	0	0	122	30	27.04	94	46	127	0	0	0	0	3	1	0	0	0	0	0	0	0	0	0	0	0	0	0	0	0	53.811		13.1	89		8.7	8	26	43.6		102	0.4	154			1.04	328	3.9
2		0	0	4	109	20	33.6	95	38	119	0	0	0	1	0	1	1	1	1	1	0	0	0	0	0	1	0	0	0	1	0	65.3479	6.3	12.4	86	60	8.4	7	24	44.6	27	106	0.5	139	3.4	0.8		246	3.9
1	1	0	1	9	98	42	31	32	44	124	1	0	0	0	0	0	1	1	1	1	0	0	0	0	1	1	0	1	0	0	0	55.8658	6.2	13.7	90	92	7.7	6	25	34.2	41	129	0.5	395	2.2	0.6	1.07	492	3.6
2	1	0	0	13	88	16	33	98	30	93	1	0	0	0	1	0	1	1	1	1	0	0	0	1	0	0	0	0	0	1	0	35.0877	7.8	15.9	81	114	9	8	45	39.4	13	102		400	3.2	0.8			3.6
2	0	0	0	8	59	16	18.55	96	84	158	0	1	0	1	0	0	1	0	0	0	1	1	0	0	0	0	0	0	0	0	1	82.5205	6.5	13	100	81	8.7	6	26	34.9	60	106	0.6	133	2.8	0.5	1.14	250	3.7
2	1	0	0	7	124	23	24	96	56	120	0	0	1	0	2	1	1	0	0	1	0	1	0	0	1	0	0	1	0	0	0	48.8685	7	11.6	87	48	8.4	9	24	39.2	31	102	0.5	153	3.2	0.3	0.99	188	3.8
1	0	0	0	9	82	20	26.6	95	59	117	0	1	0	0	0	0	1	0	0	1	1	0	0	0	0	0	1	1	0	0	1	90	7.1	13.5	100	58	8.4	10	27	44.9	124	118		129	3.1	1.1			3.9
3		0		7	78	24	26.63	99	35	138	0	0	1	0	0	0	0	1	1	1	0	0	0	0	0	0	0	0	0	1	0	38.4082	6.7	13.9	95	130	7.8	8	26	35.4	314	127	0.4	315	2.7	0.7	1.08		4.3
2	0	0	0	7	92	18	27.4	96	89	156	0	0	0	1	0	0	1	0	1	1	1	0	0	1	0	0	0	0	0	0	0	90	5.9	13.8	94	58	8.3	11	24	39.7	43	89	0.4	158	3	0.8	1.12	316	3.4
2	1	0	0	9	122	29	33.9	100	49	150	0	1	1	0	0	1	1	1	0	1	0	0	0	0	1	0	0	0	0	0	0	74.5479		13.3	100		8.3	8	28	45.5		138	0.4	91					4.2
3	1	1	0	10	100	24	47	94	61	119	0	0	0	0	0	0	1	1	1	1	1	0	1	0	0	0	0	0	0	1	0	77.2274	7.2	15.5	89	77	9.5	8	26	35.4	27	105	0.6	302	3.7	0.4	1.44	213	4.1
3	0	0	0	3	47	16	25.1	99	52	113	0	0	1	0	0	1	0	0	0	0	0	0	0	0	0	0	0	0	0	0	0	24.5726
1	1	0	0	11	130	20	25.1	88	29	91	0	0	0	0	0	1	1	0	1	0	1	0	0	0	0	1	0	1	0	1	1	88.0685	4.7	17	92	81	4.3	10	19	21.5	22	116	0.9	259	1.9	0.8			3.4
2	0	0	0	5	119	24	59.77	93	45	130	0	0	0	0	0	1	1	0	0	1	0	0	0	0	0	0	0	0	0	0	0	59.2795	7.3	15.5	89	79	8.3	6	22	40.7	56	132	0.7	273	2.8	0.9	1.1	377	4.3
2		1	0	8	89	16	45.6	93	38	146	0	1	0	0	0	0	1	0	0	1	0	0	0	0	0	1	0	0	0	0	0	60.4931	6.7	13.2	89	45	8.8	4	33	41.7	24	145	1.1	401	3	0.4	1.04	207	3.1
2		0	0	6	102	20	25.97	94	48	129	0	0	0	0	5	1	1	0	1	1	0	0	0	0	0	0	0	1	0	0	0	59.7507	6.2	13.6	86	48	8.4	8	28	39.1	31	151	0.3	314	2.5	0.4	0.95	367	4.2
2		0	0	5	97	20	26	93	39	110	1	0	0	0	2	1	0	1	0	1	0	1	0	0	0	0	0	0	0	0	0	47.1178	6.1	11.3	92	176	7.6	7	18	32.8	101	143	0.4	159	2.4	0.6			3.6
2		0	0	9	86	18	31.8	96	66	126	0	0	0	0	0	0	1	0	1	1	1	0	0	0	0	0	0	0	0	0	0	90	5.5	17.9	87	82	8.1	7	25	39.6	43	95	0.3	166	2.2	0.5	3.44		3.2
2	0	0	0	1	83	17	52.75	98	59	145	0	0	0	0	3	0	0	0	0	1	0	0	0	0	0	0	0	0	0	0	0	23.9041
3	1	0	0	12	83	20	33	100	62	142	0	0	0	1	0	1	1	0	1	1	1	0	1	0	0	0	0	1	0	0	0	54.2603	5.6	13.3	94	46	8.1	9	27	32.1	26	78	0.6	68	2.5	0.4	1.1	289	3.6
2	0	0	0	5	119	26	31.7	95	62	133	0	0	0	0	3	0	0	0	1	1	0	0	1	0	1	0	0	1	0	0	0	28.3671	6.4	15	82	67	7.7	13	13	42	30	246	0.6	190	2.8	0.2	0.96	209	4
2		0	0	7	89	20	24.39	94	45	127	0	0	0	0	3	1	0	1	0	1	0	0	0	0	0	0	0	0	0	0	0	51.3014
3	0	0	0	4	77	20	21.3	100	79	134	1	0	0	0	0	1	1	1	0	0	0	0	0	0	0	0	0	0	0	0	0	78.5178					8.7	7	24			87						160	4.1
2	1	0	0	3	105	18	29.9	90	74	158	0	0	0	0	0	1	1	1	0	0	0	0	0	0	1	1	0	0	0	0	0	73.1836		13.1	93		9.1	10	23	46.4		198	0.2	188			0.87	310	4.2
1	1	0	0	7	84	100	21.5	96	36	125	0	1	0	1	0	1	1	0	0	0	0	0	0	0	1	0	0	1	0	0	1	90	7.5	15.6	91	125	9.1	5	28	47.6	53	101	0.4	196	2.8	1.3	1.63		3.9
3	0	0	0	3	84	18	38.37	92	48	123	0	0	0	0	1	1	0	1	0	1	0	0	0	0	0	0	0	0	0	0	0	63.6055	6.4	13.9	84	30	8.3	4	32	40.4	43	83	0.2	107	3.2	0.4			4
2	0	0	0	1	114	16	29.2	92	50	117	0	0	0	0	2	1	0	0	0	0	0	0	0	0	0	0	0	0	0	0	0	22.6959	6.1	17.1	73	112	7.5	9	25	46.1	22	84	0.1	154	2.4	0.5			3.6
2	1	0	0	5	120	28	29.3	88	51	129	0	0	0	0	2	1	1	0	1	1	1	0	0	0	0	0	0	1	0	0	0	58.6959	5.5	13.4	92	74	7.3	12	18	36.8	30	168	0.4	149	2.3	0.6	1.13	769	3.9
1	0	0	0	10	96	32	25.9	94	37	113	0	0	0	0	0	1	1	1	1	0	0	0	0	0	0	1	1	0	0	1	0	51.4466	5.4	12.9	88	85	7.4	7	25	35.7	38	83	0.6	210	1.7	0.3			4
3	0	0	0	1	98	16	32.79	97	11	106	0	0	0	1	0	1	0	0	0	1	0	0	0	0	0	0	0	0	0	0	0	76.2986		15.4	97		8.7	4	24	39.7		149	5.7	134			1.3	325	4.2
2		0	0	12	123	16	26.58	100	57	137	0	0	0	0	1	1	1	0	1	1	1	0	1	0	0	0	0	0	0	0	1	90
2	1	0	0	11	72	18	26.7	100	70	159	0	0	0	0	0	1	1	0	0	1	0	0	0	0	0	0	0	1	0	1	0	72.0603		12.4	84		8.5	9	26	41.3		198	0.5	207			1.15	267	3.7
2	0	0	0	10	74	20	29.1772	98	71	147	0	1	0	1	0	0	1	1	1	1	1	0	0	1	0	0	0	1	0	1	0	78.6658	6.2	12.9	94	74	8.5	10	23	32.9	20	289	0.3	148	3	0.4	1.23	237	5.3
2	1	0	0	16	80	16	31.18	99	13	102	0	1	0	1	0	1	1	0	1	1	1	0	1	0	0	0	0	1	0	0	0	62.4493	6.6	19.7	84	121	8.5	6	26	39.9	42	153	0.5	222	2.6	0.6	2.69	198	4.1
1	0	0		1	80	16	26.97	97	40	103	0	0	0	0	3	0	0	0	0	0	0	0	0	0	0	0	0	0	0	1	0	25.9342		12.9	87					36.6			0.8	247
2		0	0	3	85	20	23.4	97	62	145	0	0	0	0		0	0	0	0	1	0	1	0	0	0	0	0	0	0	0	0	58.6822	7.6	13.3	92	126	9.1	10	27	47.4	41	154	0.2	189	3.6	0.5			3.4
3	0	0		1	72	18	25.07	100	31	92	0	0	0	0	2	0	0	0	0	1	0	0	0	0	0	0	0	0	0	0	0	29.3205		13.7	91		8.1	6	26	32.6		88	0.7	248			1.08	152	3.8
2		0	0	6	110	24	25.3	96	46	135	0	0	0	0	2	0	1	0	0	1	0	0	1	0	0	0	0	0	0	0	0	51.0164	8.4	13	87	208	9.2	12	23	39.9	59	249	0.4	266	3.1	0.3	0.93	308	4.2
1	1	0	0	5	129	26	28.03	54	44	125	0	0	0	0	3	1	1	0	1	0	0	0	0	0	0	0	0	1	0	0	0	43.1507	7.2	12.8	96	86	8.2	5	24	38.5	182	168	0.5	373	2.7	1.2			3.6
2	0	0	0	12	86	38	21.5	96	87	157	0	1	0	0	2	0	1	0	0	1	1	0	0	0	0	0	0	0	0	0	1	86.1151	5.4	14	98	18	8.3	6	23	33.6	52	95	0.3	111	2.4	1.1			4
3		0	0	8	91	20	46.4	95	76	142	0	1	0	0	0	1	1	0	0	1	0	0	1	0	0	0	0	0	0	0	0	39.7096	6.6			57	8.7	6	30		16	105		240	3.4	0.5		238	4
3		0	0	7	135	12	20.37	98	62	149	0	0	1	0	0	0	1	0	1	0	0	1	1	0	0	0	0	0	0	1	0	34.5205	7.3	12.1	100	85	9.1	8	29	39.6	86	90	0.4	53	3.8	0.6			3.8
2		0	0	10	101	22	37.5	99	53	120	0	0	0	0		0	1	1	0	1	1	0	0	0	0	0	0	0	0	0	0	58.5397	7.3	16	80	119	9.2	12	26	39.1	51	303	0.5	336	3.8	0.4			3.5
2		0	0	8	103	20	26.52	96	92	173	0	0	0	0	0	0	1	1	0	1	1	0	1	0	0	0	1	0	0	1	0	79.4137		14	92		8.2	7	24	36.7		131		177					3.6
2		0	0	5	85	18	30.82	99	50	126	0	0	1	0	1	1	1	0	0	1	0	0	0	0	0	0	0	0	0	0	0	72.9425		13	92		8.6	9	21	35.6		117		157					3.8
2	1	0	0	11	114	22	26.2	98	53	148	0	0	0	0	4	1	1	1	1	1	0	1	0	1	1	0	1	1	0	1	0	58.2137
2	1	0	0	8	107	22	32.79	83	44	89	0	0	0	0	0	1	1	0	1	1	0	0	1	0	0	0	0	0	0	0	0	59.3425		13.8	107		7.9	3	28	34.2		84		115					3.9
2	0	0	0	12	74	20	23.5	96	56	121	1	1	1	1	0	0	1	1	0	1	0	0	0	0	0	0	0	0	0	0	0	66.9479	7	14.1	88	38	10.3	9	23	34.9	17	85	0.8	175	2.9	0.3	0.98	133	5.3
2	0	0	0	1	116	18	30	99	53	140	0	0	0	0	2	0	0	0	0	1	0	0	0	0	0	0	0	0	0	0	0	35.9507
2	0	0	0	9	84	20	27.7	96	101	161	0	0	0	0	0	1	1	0	1	1	0	0	1	0	0	0	1	0	0	0	0	73.0822	5.7	12.6	100	86	8	7	28	41.2	42	93	0.4	61	2.8	0.7	2.79	287	3.7
2		0		1	139	20	24.13	96	44	133	0	0	0	0		1	0	1	0	1	0	0	0	0	0	0	0	0	0	0	0	38.337	6.5	13.1	86	63	8.2	8	23	37	31	103	0.3	214	2.9	0.2			3.2
3	0	0		1	83	16			51	136	0	0	0	0	1	0	1	0	0	1	0	0	0	0	0	0	0	0	0	0	0	37.2603		13.7	86					36.9	39		0.7	185
1	0	0	1	13	77	10	29.52	98	29	111	0	1	0	0	1	0	1	0	1	1	1	0	1	0	1	0	0	0	0	1	0	55.4603	5.2	14.4	96	75	8.2	4	23	27.1	22	161	0.3	177	1.8	0.8	1.35	466	4
2		0	0	6	91	20	37.57	95	74	141	0	0	0	0	0	1	1	0	0	1	1	0	0	0	1	1	1	0	0	0	0	67.0055	6.2	12.6	92	54	7.4	6	22	36.7	61	102	0.8	168	2.8	0.7	1.17	441	3.6
1	0	0	0	3	81	16	29.29	97	68	155	0	0	0	0	3	0	1	0	0	1	0	0	0	0	0	0	0	0	0	0	0	62.1726	7.1	12.8	92	233	8.4	6	26	36.6	206	177	1.5	456	2.7	0.6			3.8
1	1	0	0	7	116	36	33.55	89	38	138	0	1	0	0		1	1	0	1	1	0	1	0	0	0	0	0	1	0	1	1	62.3726	7.9	16.3	79	54	8.4	6	26	41.6	121	130	0.5	150	2.8	1.2	1.2	524	3.2
3		0	0	9	172	16	21	100	37	129	0	0	0	0	0	0	1	0	1	1	0	0	0	0	0	0	0	0	0	0	0	90	7.1	16.4	96	69	8.8	6	26	50.7	44	124	0.6	132	2.9	0.9	8.65		4.4
2		0	0	5	100	18	22.68	95	22	90	0	0	0	0		1	0	0	0	0	0	0	0	0	0	0	0	0	0	0	0	69.9808	5.2	15.6	105	108	7.7	8	28	25	125	77	0.9	413	1.2	0.4		683	3.3
2		0	0	10	98	65	22.1	96	90	165	0	0	0	0	0	0	1	0	0	0	1	0	1	0	0	0	0	0	0	0	0	88.4055	5.9	13.8	96	78	8.1	8	19	23.4	14	100	0.7	233	2.5	0.3	3.27	193	4.9
2	0	0	0	10	69	18	17.8	97	48	104	0	0	0	1	4	0	1	0	1	1	0	0	1	0	0	0	0	1	0	0	1	63.6411		13.6	96		7.8	6	25	27.7	42	100	0	14			1.13		4.2
3		0	0	2	70	18	31.82	96	43	145	0	1	0	0	0	0	1	0	0	1	0	0	0	0	0	0	0	0	0	0	0	88.3178		12.8	96					36.8			1.1	184				191
2	1	0	0	13	97	37	33.5	71	103	185	0	0	0	0	2	0	1	0	1	1	1	0	1	1	0	1	1	1	0	0	0	44.3014	6	14.6	98	66	7.9	14	30	28.2	66	95	0.4	118	2.4	0.5	1.13	522	3.2
1	0	0	0	0	73	18	32.2	100	48	115	0	0	0	0	1	0	0	0	0	1	0	0	0	0	0	0	0	0	0	1	0	31.0192		15.9	74					32.9				302
1	1	0	0	6	93	22	21.83	96	58	133	0	0	0	0	1	1	1	0	1	0	0	0	1	0	0	0	0	0	0	0	0	75.0986												157
3		0	0	6	112	18	46.1	100	51	138	0	1	0	0	0	0	0	1	0	1	0	0	0	0	0	0	0	0	0	0	0	35.6192	6.4	13.7	99	177	8.4	6	23	36.8	34	83	0.4	255	3.2	0.2	0.88	184	4.3
3		0	0	9	70	8	24.66	98	21	119	0	0	0	0	0	0	0	0	1	1	0	0	0	0	0	0	0	0	0	0	0	58.3479		13.9	98		8	6	25	33.8		127		233				360	3.4
3		0	0	3	158	18	28.4	96	43	123	0	0	0	0	0	0	0	0	0	0	0	0	0	0	0	0	0	0	0	1	0	34.8466		12.7	90		8.2	6	23	37.5		112		406					3.8
1	1	1	0	14	63	10	22.5	96	57	119	0	0	0	0	0	0	1	0	0	1	1	0	1	0	0	0	0	1	0	0	0	88.7863	5.9	15.4	91	84	8.1	8	16	25.4	21	271		242	2	0.3			3.8
2	0	0	0	6	91	20	30.1	99	52	122	0	0	0	0	3	1	1	0	1	1	0	0	0	0	1	1	0	0	0	1	0	53.7753	8	12.2	86	58	8.5	7	27	43.2	68	120	0.6	244	3.3	0.6		490	4
2	1	0	0	7	100	20	40.69	97	59	143	0	0	1	0	1	0	1	1	1	1	0	0	1	0	0	0	0	0	0	0	0	54.3315
2		0	0	2	69	18		95	36	128	0	0	0	0	1	0	1	0	0	1	0	0	0	0	0	0	0	0	0	0	0	53.3753	6.5	13	94	47	8.1	13	20	37	69	174	0.1	157	2.5	0.2			3.4
2		0	0	6	99	20	24.4	95	69	147	0	0	0	0	0	1	1	0	1	1	0	0	0	0	0	0	0	0	0	1	0	71.5479	6.1	12	92	38	7.4	5	22	33.2	23	128	0.1	112	2.7	0.3	0.98	361	3.6
3		0	0	9	103	20	42.5019	93	53	130	0	1	0	0	0	0	1	1	1	1	0	0	0	0	0	0	0	0	0	0	0	69.0767	6.9	14.8	93	58	8.3	8	31	29.8	26	133	0.3	210	2.4	0.4	1.29		3.2
3		0	0	8	72	14	29.35	100	95	180	0	1	0	0	0	1	1	0	0	0	1	0	1	0	0	0	0	0	0	0	1	90							111
1		0	0	13	95	32	29.3	68	27	78	0	0	0	1	2	0	1	0	1	1	1	1	0	0	0	0	0	0	0	0	1	67.211	5	12.7	82	75	6.7	16	18	32	95	187		71	1.8	0.7	1.01	902	3.5
2	0	0	0	10	105	20	30.2	91	53	143	1	0	0	0	0	0	1	1	1	1	0	0	0	1	1	0	1	1	0	1	0	60.0521	6.8	12	94	56	8.1	6	27	41	62	97	0.3	117	3.1	0.5		406	3.8
2	1	0	0	8	73	18	25.09	94	49	134	0	0	0	1	0	0	1	0	0	1	0	0	1	0	0	0	0	0	0	0	0	50.8247	7.1	16.1	85	62	8.4	5	29	39.2	16	94	0.8	254	3.2	0.3	0.94	246	3.1
3		0	0	7	117	20	41.5	97	83	232	0	0	1	0	0	1	1	1	0	1	0	0	0	0	0	0	0	0	0	0	0	36.7699		14.2	93		8.1	10	23	46.6		81		325					3.8
3		0	0	2	92	16	28.1	99	74	159	1	0	0	0	0	1	0	1	0	0	0	0	0	0	0	0	0	0	0	0	0	23.8658															1	221
2	0	0	0	0	92	18	29.3	97	50	124	0	0	0	0			0	0	0	0	0	0	0	0	0	0	0	0	0	0	0	90	6.1	16.1	79	188	8.2	9	19	29.9	25	86	0.5	164	2.5	0.4	0.93	219	3.8
2	0	0	0	7	75	41	41.1	94	41	105	0	0	0	0	0	0	1	0	0	1	0	1	0	0	0	0	0	0	0	1	0	60.5781	6.7	14	87	61	9.4	9	20	27	36	239	0.4	224	2.5	0.4			3.7
2	0	0	0	3	103	16	34.59	98	50	129	0	0	1	0	2	0	1	0	0	1	0	0	0	0	0	0	0	0	0	0	0	30.8493	8.7	13.5	77	50	8.8	6	26	38.7	93	110	0.3	251	3.6	0.4	1.06	333	3.8
3		0		4	124	16	39.6	97	89	167	0	0	0	0			0	0	0	1	0	0	0	0	0	0	0	0	0	0	0	90		14.7	79		9		32	41.4		96	0.9	282					4.3
2	0	0	0	6	82	20	21.6	99	33	125	0	0	0	0	0	1	1	0	0	0	0	0	0	0	1	0	0	1	0	1	1	88.2521		13.2	97		8.4	10	21	39		143	0.3	160			1.15	390	4.1
2	1	0	0	2	101	24	28.37	97	50	123	0	0	0	0	1	1	0	0	0	0	0	0	0	0	0	0	0	0	0	0	0	51.7233	7.2	12.9	89	102	8.1	4	26	43.9	22	143	0.3	215	2.6	0.4	1.01	159	4
2		0	0	2	76	16	29.8	94	41	115	0	0	0	0		1	1	0	0	0	0	0	0	0	0	0	0	0	0	1	0	43.9205	6.3	13.6	84	85	8.1	7	26	41.4	61	95	0.2	196	2.5	0.3	0.97	415	3.9
3		0		2	75	20	32.89	98	56	126	0	0	0	0	0	1	0	0	0	1	0	0	0	0	0	0	0	0	0	1	0	32.9616	6.8	14	86	98	8.2	3	48	42.8	17	79	0.7	321	3.4	1.3		215	3.6
2	0	0	0	3	105	20	28.8	94	41	111	0	0	1	0	1	0	1	0	0	1	0	0	0	0	0	0	0	0	0	0	0	46.1918					8.8	9	27			91							3.2
2		0	0	8	101	22	64.56	98	53	136	0	0	0	0	0	0	1	1	0	1	0	0	0	0	0	0	0	0	0	0	0	44.6575	7.1	15.2	76	115	8.4	7	26	34.6	81	144	0.5	327	2.8	0.3	0.85	156	4
1	0	0	0	14	115	33	32.1	93	101	184	0	0	0	1	2	1	1	1	0	1	1	0	0	0	0	0	0	0	0	1	1	90	5.4	13.2	102	84	1.41	8	22	42.7	81	85	0.8	105	2.6	0.6			4.4
1	1	0	0	8	75	20	16.7	99	81	149	0	0	0	0	2	0	1	0	0	1	1	0	0	0	0	0	0	1	0	0	0	85.0548		15.5	82		7	9	10	21.2		90	0.6	178	2.6		1.25	221	4.3
3	0	0	0	8	137	24	27.9	96	78	164	0	1	0	0	0	1	1	0	1	1	0	0	0	0	0	0	0	0	0	1	0	77.7452	6.2	12.9	91	86	8	6	30	36.8	27	102	0.3	162	2.8	0.2	1.51	136	3.8
1	0	0	0	7	102	18	27.7	93	107	160	0	1	0	0	0	0	1	0	1	0	0	0	0	0	0	0	0	0	0	0	0	90	7	15.4	87	96	8.7	12	23	42.5	39	101	1.4	414	2.9	0.7	1.05		3.5
1	0	0	0	11	58	16	25.18	95	23	85	0	0	0	0	1	0	1	1	1	1	1	0	0	0	0	0	0	0	0	1	0	62.663	6.8	15.2	99	934	7.2	7	21	25.8	113	107	0.1	83	3.2	1.3	1.59	476	5.2
3	0	0	0	9	75	16	26.54	94	57	118	0	0	0	1	0	1	1	1	0	1	1	0	1	0	0	0	0	0	0	0	0	87.0795	5.5	14.9	94	65	8	3	24	27.8	24	86	1.5	531	2.6	0.2	1.47	174	4.5
2	0	0	0	0	90	20	29.7	93	44	134	0	0	0	0	5	1	0	0	0	0	0	0	0	0	0	0	0	0	0	0	0	49.7233	6.3	11.7	91	41	8.5	11	26	40	30	170	0.3	159	3.3	0.7	1.02	255	4.2
3	0	1	0	8	105	20	18.6	98	53	141	0	0	1	1	1	1	1	1	1	1	1	1	1	0	0	0	0	0	0	0	0	51.2411	5.5	12.4	92	49	7.7	11	20	34.5	21	84	0.5	147	2.8	0.4			3.5
2	0	0	0	9	96	58	25.7	83	79	157	0	1	0	0	2	0	1	0	1	1	1	0	0	0	1	0	0	1	0	0	0	82.2027	6.2	14.3	87	68	8	12	16	30.6	59	120	0.5	185	2	0.3	1.22	976	5.7
1	0	0	0	13	90	38	28	100	43	96	0	1	0	0	0	1	1	0	1	0	1	0	0	0	0	0	0	1	0	0	1	87.9342	6.5	16.8	94	101	8.8	7	33	38.6	36	125	0.2	266	2	0.5	1.59	429	4.7
2		0	0	1	151	24	31.29	91	44	145	0	0	0	0	0	0	0	0	0	1	0	0	0	0	0	0	0	0	0	0	0	26.1041		12	89					40.3			0.5	228				275	3.8
2	0	0	0	2	121	18	29.2	99	43	107	0	0	0	0			1	0	0	0	0	0	0	0	0	0	0	0	0	0	0	90	5.9	12.4	86	46	8	9	26	44.9	63	90	0.1	113	3	0.5	1.06	414	4.2
2	0	0	0	12	85	34	25.2	88	76	149	0	1	0	0	0	0	1	1	0	1	0	1	0	0	0	0	0	0	0	0	0	90	7.4	16.1	83	62	8.6	8	23	37.9	26	200	0.3	295	2.6	0.4			3.7
2	0	0	0	3	109	22	26.8	96	52	131	0	0	0	0	2	0	1	0	0	0	0	0	0	0	1	0	0	1	0	0	0	51.9644	6.6	12.5	85	61	8.8	10	25	36.8	31	194	0.3	239	2.5	0.3	0.92	505	3.8
2	1	1	0	11	65	20	24.9	97	93	163	0	0	0	0	0	1	1	0	1	0	1	0	0	0	0	0	0	1	0	0	0	80.726	6.9	15.8	91	109	9	9	20	27.4	26	129	0.5	292	3.2	0.3	1.15	294	3.5
2	1	1	0	12	119	26	22.7	90	36	105	1	0	0	1	2	0	0	1	1	1	1	1	0	1	1	0	1	0	0	1	0	75.463	5.8	13.6	89	74	7.8	10	23	35	29	120	0.1	103	2.2	0.4		337	4.1
1	1	0	0	13	96	17	26.8	91	63	149	0	1	0	0	1	0	1	0	1	1	1	0	1	0	0	0	1	1	0	1	0	67.737	8.6	16.2	82	72	8.7	12	24	28.1	42	124	0.2	158	2.9	0.7	1.03	492	3.6
2	1	0	0	3	127	22	48.5	95	59	151	0	0	0	0	0	1	0	0	0	1	0	1	1	0	1	0	0	1	0	1	0	37.1836		11.8	81		9.8	13	23	44		190	0.8	368					4
1	1	0	0	5	79	29	18.7	97	41	102	0	0	0	0		0	1	1	0	0	1	0	0	0	0	0	0	1	0	1	1	86.2137	5.9	14	100	81	7.7	11	29	38	23	130	0.5	206	2.1	0.9	1.62		3.5
1		1	0	3	79	20	37.6	93	68	130	0	1	0	0	0	0	1	0	0	1	0	0	0	0	0	0	0	0	0	0	0	62.7726	6.4	14.8	88	154	8.9	10	31	42.6	158	103	0.4	295	2.6	1.1	1.26	536	3.7
3	0	0	0	4	110	16	16.5	99	34	100	0	0	0	0	1	1	1	0	1	0	0	0	0	0	0	0	0	0	0	0	0	32.3069												428
2		0	0	13	105	20	28.5	90	59	119	0	0	0	1	0	1	1	1	1	1	1	0	0	0	0	0	0	0	0	0	1	90	7	13.8	101	40	8.5	8	27	42.3	49	113	0.4	149	2.6	0.3			3.9
1	0	0	0	10	73	20	20.1	71	98	177	0	1	0	0		0	1	0	1	1	1	0	0	0	0	0	1	1	0	0	0	69.2822	5.6	14.5	89	92	8.3	10	20	31.5	18	183	0.4	373	1.6	0.6	1.12		4.9
2	0	0	0	9	59	16	26.7	96	40	115	1	0	1	1		1	1	1	0	1	0	0	1	0	0	0	0	0	0	0	0	71.989										125							3.2
2	0	0	0	5	103	16	27.1	92	87	163	0	0	0	0	0	0	1	0	0	1	0	0	0	0	0	0	0	0	0	0	0	73.6877		12.9	90		8.1	6	28	39.2		99		211					4.2
2	0	0		1	72	16		100	60	120	0	0	0	0	1	0	0	0	0	1	0	0	0	0	0	0	0	0	0	1	0	25.7644		14.7	75					33			1	252
3	0	0	0	8	83	18	53.14	87	60	134	0	0	0	0	0	0	1	1	0	1	1	1	0	0	0	0	0	1	0	0	0	63.2384	7.2	16	82	94	8.1	6	29	37.1	19	151	0.6	197	3.3	0.2	0.9	182	3.7
3		0	0	6	71	18	34.7	98	121	229	0	0	0	0			1	0	0	1	1	0	0	0	0	0	0	1	0	0	0	90	4.9	13.7	81		7.3	6	21	27.6		145	0.7	492	1.5		1.03	311	4.5
2	1	0	0	9	99	44	26.5	95	69	146	0	1	0	0	0	1	1	0	1	1	0	0	0	0	1	0	0	1	0	1	0	67.7452	5.3	12.3	94	52	6.8	8	24	37.2	59	174	0.2	81	2.3	0.5	1.1	472	3.2
2		0		9	108	16	20.2	100	20	108	0	0	0	0	0	0	1	0	0	1	1	0	1	0	0	0	0	0	0	0	0	77.5781		14.7	85		8.7	8	19	30.7		116		259					3.7
2		0		6	73	17	25.32	98	58	127	0	0	0	0	1	0	1	1	0	1	0	0	0	0	0	0	0	0	0	0	0	68.4795	7.2			55	8.6	4	27		18	100			2.9	0.2			3.5
2	1	0	0	7	81	16	31.9	93	72	138	1	0	0	0	0	0	1	1	0	1	0	0	0	0	0	0	1	1	0	0	0	66.9096		12.3	90		8	10	23	34.2		205	0.2	141			1	150	3.7
3	0	0	0	7	101	20	15.5	100	62	153	0	0	0	1		0	1	1	0	1	0	1	0	0	0	0	0	0	0	0	0	71.2849	7	12.4	87	69	9.3	4	39	36.4	15	103	0.4	306	3	0.1	0.9		4.8
1	1	0	0	6	108	20	25.6	92	64	142	0	0	0	0	2	0	1	0	0	1	0	0	1	0	0	0	0	1	0	1	0	70.2247	5.1	12.7	82	94	7.3	9	20	38.7	30	260	0.2	125	2.1	0.8	1.04	355	3.9
3		0	0	5	81	18	23.6	97	61	154	0	0	0	0	0	0	1	0	1	0	0	1	1	0	0	0	0	0	0	0	0	72.1918	5.6	13	98	146	9.4	7	23	36.2	39	86	0.7	45	2.9	1	1.18	252	3.7
2	1	0	0	2	90	20	28	97	47	127	0	0	0	0	0	1	0	0	0	0	0	0	0	0	0	0	0	0	0	0	0	60.1616
2	1	0		8	112	17	25.07	93	42	118	0	0	0	0	1	1	1	0	1	0	0	0	0	0	0	0	1	1	0	1	0	35.3562		17.9	88		8.1	6	26	32.6		89	0.7	415	2.2				3.6
2	0	0	0	7	80	28	29.3	93	89	153	0	1	0	0	3	0	1	0	1	1	1	1	1	0	0	0	0	1	0	0	0	56.6521	6.8	14.7	74	84	8.2	8	23	27	27	205	0.2	122	2.7	0.2	1.08	308	4.2
1	0	0	0	11	74	18	17.62	96	54	96	0	1	0	0	1	0	1	1	0	1	1	0	1	0	0	0	1	0	0	0	1	87.2055	6.7	15.6	87	61	8.3	20	29	25.7	45	228		182	2.1	0.4			5.2
3	0	0	0	2	112	18	23.9	100	22	142	0	0	0	0	0	1	1	0	0	0	0	0	0	0	0	0	0	0	0	1	0	22.6192	7.7	11.9	85	65	9.4	10	23	44.2	13	86	0.6	307	4.7	0.6	1.1	144	3.7
1	0	0	0	4	144	16	28.59	96	17	105	0	1	0	0	0	1	1	0	1	1	0	0	0	0	0	0	0	0	0	0	1	85.1808		14.8	85		9	9	24	43.1		125		278					3.7
1	0	0	0	6	91	22	47.4	93	67	159	0	0	0	0	0	1	1	1	0	1	0	0	0	0	0	1	0	0	0	0	0	60.4411		12.8	91		9.2	13	30	44.5		156	0.8	335			1	308	3.8
2	1	0	0	13	83	26	32.5	90	66	140	0	1	0	0	1	0	1	1	1	1	0	0	0	0	0	0	0	0	0	1	0	77.3973	7.8	13.4	84	105	8.1	8	59	39	55	134	0.7	217	3	0.8		386	3.8
3	1	0	0	11	106	20	32	100	52	139	0	0	0	0	1	0	1	1	0	1	1	0	1	0	1	0	0	0	0	0	0	57.3808	6	13.2	92	70	9.3	7	33	45.1	66	90	0.3	160	2.9	0.4			3.1
2		0	0	4	67	16	22.8	96	72	138	0	0	0	0	0	0	1	0	0	0	0	0	0	0	0	0	0	0	0	0	0	80.8658		13.4	95		8.9	16	19	38		80	0.7	153			1.09		4.1
2	1	0	0	3	102	20	28.95	99	48	158	0	0	0	0	2	0	1	0	0	0	0	0	0	0	0	0	0	0	0	0	0	51.5808	6.6	12.7	86	71	8.3	4	25	39.3	25	104	0.2	181	2.6	0.4			3.7
3	0	0	0	15	65	18	35.17	88	42	110	1	0	0	1	0	0	1	1	1	1	1	0	1	0	0	0	0	0	0	0	0	71.3726	6.1	16.3	86	78	8.1	5	26	30.7	32	138	0.5	159	2.9	0.2	1.87	318	4.7
1	0	0	0	6	114	15	30.6	89	71	139	0	0	0	0	0	0	1	0	0	1	1	0	1	0	0	0	0	1	0	1	0	63.8685	7	13.8	96	43	8.1	11	25	31.2	38	232	0.6	264	2.5	0.5	1.19	646	3.8
2		0	0	3	103	18	29.15	89	35	132	0	0	0	0	3	1	1	0	0	1	0	0	0	0	0	0	0	0	0	0	0	61.5562	7.4	13.2	86	51	9.3	12	21	43	22	116	0.6	241	3	0.7	1.07		4.2
2	1	0	0	1	119	20	34.21	100	71	145	0	0	0	0	1	0	0	0	0	1	0	0	0	0	0	0	0	0	0	0	0	38.3507	6.1	14	94	64	8.1	7	21	33	16	128	0.3	211	2.1	0.4		212	3.9
2	1	1	0	6	100	18	18.15	99	39	107	0	0	0	1	3	0	0	0	1	0	0	0	1	0	0	0	0	1	0	0	0	17		17.9	97		8.6	4	26	29		134	0.4	128					4.6
2	0	0	0	6	82	16	23.4	98	59	146	0	0	0	1	0	0	1	0	0	0	1	0	0	0	0	0	0	0	0	0	0	90	5.3	15.6	77	53	8.3	9	23	30.6	18	93	0.7	287	2.7	0.4	1.07	280	3.3
2	0	0	0	10	112	20	24.4	94	36	119	1	1	1	0	0	1	1	1	0	1	0	0	0	0	0	0	0	0	0	0	0	59.0438	5.9	13.1	89	91	7.9	10	23	40.7	40	95	0.7	162	2.9	0.6	1.06	273	3.5
2	0	0	0	12	73	22	31.28	96	50	142	0	1	0	0	0	0	1	1	1	1	1	1	0	0	0	0	0	1	0	0	0	83.4411	6.9	12.4	94	90	8.5	7	29	38.6	40	183		331	3.2	0.8	2.03		3.6
2	0	0	0	6	91	18	30.6	78	62	120	0	0	0	0	2	0	1	0	0	1	0	0	0	0	1	0	0	1	0	1	0	70.9507		12.2	87		8.3	8	26	36.1		215	0.5	315			1.15	337	4
2		0	0	3	101	22	28.2432	92	31	120	0	1	0	0	1	1	1	0	0	1	1	0	0	0	0	0	0	0	0	0	0	55.5918	6.9	13.1	91	89	7.4	7	25	43.6	90	82	0.4	188	2.5	0.7			4.4
1		0	0	4	84	20	25.9	98	68	135	0	0	0	0	1	1	1	0	0	1	0	0	0	0	0	0	0	0	0	0	0	66.8		12.4	91		9.7	11	22	41.6		113	0.5	303			0.97	268	4.2
2	1	0	0	4	96	18	44.64	100	39	132	0	0	0	0	1	0	1	1	0	1	0	0	0	0	0	0	0	0	0	0	0	27.5699
2	0	1	0	18	90	22	42.59	94	64	121	0	0	0	1	0	0	1	1	1	1	1	0	1	0	0	0	0	1	0	1	0	61.1918		17.5	90		8.3	9	71	36.7		317	0.1	356			1.02	243	5.8
3	0	0	0	9	102	18	36.77	100	32	114	0	0	0	0	1	1	1	1	1	1	0	0	0	0	0	0	0	0	0	0	0	39.9288	7.5	12	93	58	8.3	5	25	43.6	16	91	0.3	183	3.2	0.8	1.12		4.1
1	0	0	1	5	90	20	30.75	96	57	112	0	0	0	0	1	1	1	0	0	1	0	1	0	0	0	0	0	0	0	0	1	37.8685	3.2	12.6	95	52	7	12	14	29.4	1170	204		201	1.9	0.8	1.99	1634	2.6
2	0	0	0	2	78	16	29	98	51	137	0	0	0	0	1	1	0	0	1	0	0	0	0	1	0	0	0	0	0	0	0	74.5836
2	0	0		11	63	20	26.24	100	63	132	0	0	0	0	2	0	1	0	1	1	1	0	1	0	0	0	0	0	0	0	0	61.1452	6.7	15.6	99	116	8.5	8	18	26.3	31	145	0.4	123	2.9	0.5			4.9
3	1	0	0	11	79	18	34.14	100	22	120	0	1	0	1	0	0	1	1	1	1	0	0	0	0	0	0	0	0	0	1	0	63.7918	7.4	13.3	92	87	8.7	11	20	43.4	29	87	0.5	125	3.8	0.4			4
2	0	0	0	11	73	20	49.38	97	68	119	0	0	0	0	0	0	1	0	0	1	1	0	0	0	0	0	0	0	0	0	0	69.8658		21	83		8.4	8	23	31.4		78		247					3.4
2	0	0	0	14	111	20	30.4	93	26	87	0	0	1	1	0	0	1	1	1	1	0	1	1	0	0	0	0	0	0	1	0	80.6521	6.2	15.9	91	67	8.7	12	21	31.3	21	110	0.3	321	2.4	0.4	0.97	371	3.5
2	0	0	0	9	68	24	43.1	95	67	130	0	0	0	0	0	0	1	0	0	1	1	0	0	0	0	0	0	0	0	0	0	70.8575	6.9	16.4	86	89	9.4	11	34	42.4	22	163	0.5	183	3.1	0.3	1	252	3.8
2	1	0	0	3	93	22	36.1	84	57	128	0	0	0	0		0	0	0	1	1	0	0	0	0	0	0	0	1	0	0	0	53.8438		13.3	88		8.3	10	25	42.3		131	0.4	241			0.93	405	3.8
2	1	0	0	2	103	18	28.3	96	63	139	0	0	0	0	2	0	0	0	0	0	0	0	0	0	0	0	0	0	0	0	0	22.8658
2		0	0	7	78	19	25.4	90	67	145	0	0	1	1	0	1	1	0	0	0	1	0	0	0	0	0	0	0	0	0	0	80.2548	5.9	13.2	91	49	8.1	7	24	41.4	45	76	0.3	166	2.4	0.5		350	3.5
1	0	0	0	3	89	18	31.4	95	63	137	0	1	0	1	0	1	1	0	1	1	0	0	0	0	1	1	0	0	0	0	0	79.4822
1	1	0	0	12	97	28	26.97	100	52	107	0	1	0	0	0	1	1	1	0	1	0	0	0	0	0	0	0	1	0	1	0	68.3808	6	13.5	91	48	8.1	10	22	41.3	121	109	0.9	329	2.3	0.4		320	4.2
2	0	0		12	82	18	30.04	97	61	130	0	0	0	0	1	0	1	0	0	1	1	0	1	0	0	0	0	0	0	0	0	72.6247	8.1	15.5	97	93	8.2	7	28	24.2	25	115	0.4	474	1.9	0.6	1.02	355	3.3
2	0	0	0	9	96	26	32.15	96	41	82	0	0	0	0	0	0	1	0	0	1	0	0	0	0	0	0	0	1	0	0	0	65.5562	5.6	11.9	94	51	8	2	26	30.9	132	162	0.3	184	1.8	0.5	1.08	396	3.7
2	0	0	0	4	144	60	31.8	92	40	119	0	0	0	0	2	0	0	1	1	1	0	0	0	1	1	0	0	0	0	0	0	30.3808	5.8	13	90	72	8	11	17	31.7	27	88	0.1	95	2	0.2		261	3.1
2		0	0	3	77	20	26.6	95	46	115	0	0	0	0	0	0	0	0	1	0	0	0	1	0	1	0	0	0	0	0	0	46.6849	6.3	12.4	98	38	7.9	9	20	36.5	29	91	0.3	173	3.6	0.3		219	4
1		0	0	10	101	24	36.6	89	104	166	0	0	0	0	1	1	1	0	0	1	1	0	1	0	0	0	0	1	0	0	0	74.7315	6.7	13.5	79	63	7.9	11	26	41.6	40	232	0.5	255	2.6	1.4	1.04	486	3.4
2	1	0	0	10	92	22	28.6	74	58	119	0	1	0	1	0	0	1	1	1	1	1	1	1	0	0	0	0	1	0	0	0	73.5151	5.4	19.1	83	190	7.8	7	27	28.9	18	209	0.2	194	3.3	0.7	1.3	563	4.1
2	0	0	0	7	113	36	42	87	81	148	0	0	1	0	0	0	1	0	1	1	1	0	0	0	0	0	0	0	0	0	0	65.4877		12.3	91		9	7	28	39.8		114	0.5	249			1.06	572	3.6
1	0	0	0	9	59	20	34.4	100	82	150	0	1	0	0	0	1	1	0	0	1	1	0	0	0	0	1	1	1	0	0	0	77.2767	6	14.3	91	92	7.8	9	23	37.7	49	73	0.4	272	1.9	0.5	1.08	559	3.3
2	1	0	0	11	101	22	34.23	94	17	108	0	0	0	0	1	0	1	0	1	1	1	0	1	0	1	0	0	0	0	0	0	40.6575
2	0	0	0	10	95	54	33	72	43	134	0	1	0	0	1	1	1	0	1	1	1	0	1	0	0	0	0	1	0	0	0	63.2164	6.4	14.6	84	77	8.2	6	21	38.6	30	235	0.6	193	1.7	0.4	1.4	387	4.5
2	1	0	0	4	96	20	32.22	96	39	130	0	0	0	0	1	0	0	1	0	1	0	0	0	0	0	0	0	0	0	0	0	44.9562										294
2	0	0	0	9	96	20	48.6	92	59	181	0	0	1	0	4	0	1	0	0	1	1	0	1	0	0	0	0	0	0	0	0	62.5479	7.8	14.8	91	57	8.8	12	25	40	39	91	0.4	268	2.5	0.8		544	3.3
1		0	0	9	103	32	32.3	95	79	169	0	0	0	1	0	1	1	1	0	1	1	0	1	1	1	0	0	0	0	0	0	78.0027	6.9	15.6	91	122	8.5	11	26	43	31	110	0.9	427	2.5	0.6	1.26	369	3.9
2		0	0	4	121	22	54.3	86	69	137	0	0	0	0	2	1	0	0	0	1	0	0	0	0	1	0	0	0	0	0	0	37.7644	7.3	13.2	88	41	8.3	9	23	38.6	40	114	0.5	188	2.8	0.9		432	4
2	1	0	0	13	102	20	21.62	98	27	96	0	0	0	0	0	1	1	1	1	1	1	0	1	1	1	1	0	1	0	0	0	80.7699	5.1	16	105	48	8.8	8	23	27.1	29	122	0.2	155	2.5	0.8	1.16	259	4.5
1	1	0	0	10	85	18	24.9	99	57	159	0	0	1	0	5	1	1	0	1	1	1	1	0	0	0	0	1	0	1	1	0	47.3726	5.4	14.1	96	143	8.4	8	16	35.3	15332	122	0.1	62	3.1	24.7	2.12	2510	4
2	0	0	0	8	69	28	26.2	95	54	129	0	0	0	0	3	1	1	0	1	1	0	0	0	1	0	0	0	1	0	1	0	48.5479	4.4	19.6	78	110	7.5	10	20	32.3	76	106	0.2	423	2	0.5	0.93	412	3.8
2	0	0	0	2	88	16	41.2	92	42	124	0	0	0	0			0	0	0	1	0	0	0	0	0	0	0	0	0	0	0	90	5.6	13.3	88	45	7.9	10	21	34.6	31	96	0.3	168	2.9	0.6	1.05	305	3.6
2	0	0		1	105	22	29.25	97	44	125	0	0	0	0	1	0	0	0	0	0	0	0	0	0	0	0	0	0	0	0	0	34.6411
2		0	0	3	115	22	29.26	92	68	154	0	0	0	0		0	1	0	0	1	0	0	0	0	1	0	0	0	0	0	0	56.8822		13.6	90		9.5	7	22	32.2		175		311					3.3
2	0	0	0	5	104	18	24.8	99	43	121	0	0	0	0	0	0	0	1	0	0	0	0	0	0	0	0	0	0	0	1	0	23.4603
2		0	0	8	90	20	46.7	91	72	136	0	0	0	0	0	0	1	0	0	1	0	0	0	0	1	0	1	0	0	1	0	74.2767	5.9	13.9	93	37	8.1	6	26	38.4	26	74		187	2.5	0.3		343	4.6
2	1	0	0	1	108	20	33	95	48	135	1	0	0	0	0	0	0	1	0	1	0	0	0	0	0	0	0	0	0	0	0	19.4356
2		0	0	1	94	24	28.48	100	58	163	1	0	0	0	1	1	0	1	1	1	0	1	0	0	0	0	0	0	0	0	0	38.0986	8.1	12.8	92	95	8.8	6	21	42.9	522	198	0.3	126	3.6	0.5	1.05		4
2	1	0	0	12	90	16	28.6	91	48	118	0	0	1	1	0	0	1	1	0	1	0	0	1	0	0	0	0	0	0	0	0	75.4356	5.2	11.1	95	58	8.6	6	20	33.6	53	112	0.1	129	2.3	0.3	0.86	373	3.9
2		0	0	4	96	20	35.9	98	38	126	0	0	0	0	1	0	1	0	0	1	0	1	0	0	0	0	0	0	0	0	0	49.011		13.2	91		8.2	7	23	36.8		108	0.2	271			0.94		4.1
2	0	0	0	7	132	22	37.5	91	44	137	0	0	0	0	0	1	1	0	0	1	0	1	0	0	0	0	0	1	0	0	0	51.1973		14	91		9	11	23	41.3		209	0.2	239			1.01	322	4.5
2	0	0	0	9	80	26	31.64	97	81	148	0	0	0	0	0	0	1	1	0	1	1	1	1	0	0	0	0	0	0	0	0	90
3	1	0	0	13	70	16	18.14	100	39	107	0	1	0	0	1	0	1	0	0	0	1	1	0	1	0	0	1	1	0	0	0	76.337		22.6	76		9	8	25	36.6		150		344					3.2
2	1	0	0	7	114	24	41.1	93	56	124	0	0	0	0	4	0	1	1	0	1	0	0	1	0	0	0	0	0	0	0	0	65.5507	6	15.1	73	35	7.6	11	22	32.8	20	128	0.3	291	3.1	0.4	0.99	294	3.8
2		0	0	4	104	16	25	100	36	116	1	0	0	1	0	1	1	1	0	0	0	0	1	0	0	0	0	0	0	0	0	58.2603		11.9	93		9	9	24	38.3		92	0.1	23					3.9
2		0		6	105	16		95	60	165	0	0	0	0	1	0	1	0	1	1	1	0	0	0	0	0	0	0	0	1	0	83.2192		13.3	87		8.6	9	26	36.8		91	0.5	207			1.06	291	3.1
3	1	0	0	10	61	16	21.2	96	103	182	0	1	0	0	0	0	1	0	0	1	1	0	0	1	0	0	0	0	0	0	0	85.3068	5.7	13.7	85	78	8.9	9	24	33.5	19	95	1.2	150	2.8	0.5	1.35	280	4
2	1	0	0	12	101	20	38.43	93	45	137	1	0	1	0	2	1	1	1	1	1	0	1	1	0	0	0	0	1	0	0	0	45.8904	7.8	14.4	89	77	8.1	5	24	45.3	52	132	0.6	159	2.6	0.9	0.97	321	3.8
2	1	0	0	3	110	18	29.15	93	46	128	0	0	0	0	1	1	0	0	0	1	0	0	0	0	0	1	0	1	0	0	0	64.3315	7.2	13.1	82	57	8.4	6	29	39.8	44	391	0.5	118	2.8	0.6			4.2
2		0	0	2	85	28	37.4	91	38	104	0	0	0	0	2	1	0	0	0	1	0	0	0	0	0	0	0	0	0	0	0	32.3205	7.6	11.3	91	54	8.7	8	28	39.9	50	101		233	2.9	0.8		757	4.1
2		0	0	7	115	26	27.64	100	64	129	0	0	0	0	0	1	1	0	0	0	0	0	0	0	0	0	0	0	0	0	0	90															1.22	235
3	0	0	0	4	80	20	30.4	89	48	109	0	0	0	0	0	0	0	0	0	1	0	0	1	0	1	0	0	0	0	0	0	59.326	6.2	15.4	97	92	9.2	9	25	34.3	16	121	0.5	317	3.2	0.3	0.9	228	4.9
1	0	0	0	1	158	16	24	95	73	130	0	0	0	0			1	0	0	0	0	0	0	0	0	0	0	0	0	0	0	90	5.7	15.1	95	152	8.1	11	23	41	79	182	0.4	163	1.6	0.3	0.98	459	4.3
1	0	0	0	9	87	18	26.8	100	26	102	0	1	0	0	2	1	1	0	0	1	1	0	0	0	1	0	1	1	0	0	1	62.7479	6.3	14.7	89	105	1.05	10	20	33.4	95	107	0.6	187	2.6	0.6	1.23		4.2
1	0	0	0	9	110	14	39.67	100	25	115	0	0	1	0	5	1	1	0	0	1	0	1	0	0	0	0	0	0	0	1	0	38.6493	6.8	17.1	87	87	8.2	8	43	35.3	80	86		171	2.7	1.4			3.3
2	0	0	0	3	70	18	28.5	98	48	140	0	0	0	0	1	1	1	0	0	0	1	0	0	0	1	0	1	0	0	0	0	50.9753	6.8	11.4	82	51	9.4	10	24	43.1	25	98	0.9	197	2.9	0.6	1.13	206	3.9
2		0	0	15	92	22	30.7	100	19	72	0	1	0	1	0	0	1	1	0	1	1	0	0	1	1	0	0	0	0	1	0	90					7.8	10	22			82		100			0.94	268	4.3
2	1	0	0	7	100	16	53.8	95	29	133	1	0	0	0	0	1	1	1	1	1	0	0	0	0	0	0	0	0	0	1	0	50.2904	7.5	13.4	92	58	8.2	12	26	47.1	32	118	0.5	149	3.3	0.3	1.03	325	4.3
1	1	0	0	12	118	36	48.7	97	25	145	0	0	1	0	1	1	1	1	0	1	1	0	0	0	1	0	1	1	0	0	0	54.9918	7.1	14.3	90	38	7.7	8	32	38.4	60	163	0.2	206	2.9	0.5			3.7
2	0	1	0	12	103	22	18.6	99	73	138	0	0	0	0	0	1	1	1	1	0	0	0	0	0	1	0	0	0	0	0	0	90		14.2	92		8.2	10	27	29.7		119	0.1	106			3.42		3.6
2	0	0	0	2	92	24	31	90	51	110	1	0	0	1	4	0	0	1	0	1	0	0	0	0	1	0	0	0	0	0	0	78.6		13.7	85		8.2	6	25	39.9		93	0.4	207			1.15	293	3.7
2	1	0	0	3	68	24	23	90	71	136	0	1	0	0	0	1	1	0	0	0	0	0	0	0	1	0	0	0	0	1	1	80.5918	5.7	15	97	75	8.5	11	28	47	53	92		149	2.2	0.8	1.92		3.5
3	1	0		5	65	16	24.69	100	86	194	0	0	0	0	3	1	1	0	0	1	0	0	0	0	0	0	0	0	0	0	0	52.3808		13.5	95		7.9	2	29	37.8		112	0.6	223					3.9
1	1	0	0	3	107	29	34.2	84	60	148	0	0	0	1		1	1	0	0	1	0	0	0	0	0	0	0	1	0	0	0	47.2329	7.8	14.3	85	108	8.9	10	25	38.1	81	160	0.3	330	2.6	0.3	1.09	632	4.1
2	1	0	0	2	107	18	27.98	88	47	120	0	0	0	0	0	1	0	0	0	1	0	0	0	0	0	0	0	0	0	0	0	49.2575	6.5	11.8	84	128	8.4	8	24	42	41	235	0.6	319	2.3	0.3	1.08	147	3.5
1	1	0	0	7	81	23	38.81	99	62	133	0	0	0	0	0	0	1	0	0	1	1	0	1	0	1	0	0	1	0	0	1	70.9151	5.7	14	90	93	8.4	7	18	27.9	41	91		243	2	0.6	1.06	410	3.8
2	0	0	0	4	96	24	36.3	84	75	144	0	0	0	0	0	0	1	1	0	1	0	1	0	0	0	0	0	0	0	0	0	59.7096	7	11.9	89	75	9.1	9	30	31.9	85	102	0.4	265	2.9	0.8	1.03	395	3.8
3	0	0	0	1	61	18	24.9	99	48	121	0	0	0	0	2	0	0	0	0	0	0	0	0	0	0	0	0	0	0	0	0	24.1206															1.08		2.7
2	0	0	0	5	83	23	26.1	98	93	166	0	0	0	0	2	0	1	0	0	1	0	0	0	0	0	0	0	1	0	0	0	67.8493	7.2	12.8	86	79	7.9	9	25	38.2	88	242	0.5	170	3.2	0.3	0.88	280	4.1
2		0	0	2	104	24		96	60	131	0	0	0	0	0	0	1	0	0	1	0	0	1	0	0	0	0	0	0	0	0	54.8575
2		1	0	3	144	24	15.1	100	39	86	0	0	0	0	1	1	1	0	1	0	0	0	1	1	0	0	0	0	0	1	0	17	6.7	13	88	163	8	9	23	28.2	62	72	0.7	97	2.3	0.4	1.28	232	3.8
2		0		6	108	20	29.12	95	42	110	0	0	0	0	1	0	1	1	0	1	1	0	1	0	0	0	0	0	0	0	0	88.4411	6.6	13.7	86	67	8.5	6	25	35.9	8	215	0.5	277	2.1	0.2			3.4
2	0	0		1	85	16	19.44	97	48	121	0	0	0	0	0	0	0	1	0	1	0	0	0	0	0	0	0	0	0	0	0	35.8822
2	0	0	0	6	62	16	20.9	98	34	74	0	0	0	0	2	0	1	0	1	1	1	0	0	0	0	0	0	0	0	0	0	89.5178	5.8	16.5	89	67	6.9	7	19	32.7	20	140	0.2	29	2.7	0.3	1.05	135	2.9
2	1	0	0	5	176	26	13.85	97	31	113	0	0	0	0	2	1	0	0	1	1	0	0	0	0	0	0	0	0	0	0	0	17	6.7	14.4	86	98	8.4	13	18	31.8	33	61	1.4	276	3.1	0.2	1.16	179	3.2
2		0	0	5	97	16	38.5	93	52	116	0	0	0	0	1	0	0	1	0	1	0	0	1	0	0	0	0	0	0	0	0	72.3315		13.7	91		8.6	5	29	37.2		157		199					4.1
1	0	0	0	3	68	18	27.75	91	78	145	0	0	0	0	0	1	1	0	0	1	0	1	0	0	1	0	0	0	0	0	0	77.0767	6.5	13.4	87	81	9.2	10	19	37.7	60	94		276	2.7	0.6			4.2
1	0	0	0	14	137	26	50.43	87	16	76	1	0	0	0	1	0	1	1	0	1	1	0	1	1	0	0	0	1	0	1	1	71.0795	4.9	16.8	93	76	8.7	7	24	30.2	43	222	0.2	140	2.2	1	1.02		4.1
2	1	0	0	0	75	18	31.89	100	48	120	0	0	0	0	1	0	0	0	0	1	0	0	0	0	0	0	0	0	0	1	0	33.1808
2	0	0	0	5	83	20	28	94	69	134	0	0	0	0	2	0	1	0	1	1	0	0	0	0	0	0	0	0	0	0	0	69.0849	7.7	12.7	89	45	8.1	13	19	39.9	37	126	0.4	162	3.3	1.1	2.58	517	4.2
2	0	0	0	10	91	18	32	92	80	151	0	0	0	0	0	1	1	0	0	1	1	0	0	1	0	0	0	1	0	0	1	66.926	6	13.2	92	34	8.5	9	25	40.3	58	220	0.4	208	3.1	0.3	1.04	266	4
2	1	0	0	3	103	32	22.5	93	40	103	0	0	0	0	0	1	0	0	0	0	0	0	0	0	0	0	0	0	0	0	0	54.9808	6	11.9	85	64	7.7	8	30	43.4	23	91	0.3	116	3	0.3	0.97	265	3.6
2				8			38.39				0	0	0	1			1	1	1	1	0	0	0	0	0	0	0	0	0	0	0	90
2		0	0	1	94	23	25.8	92	44	134	0	0	0	0	2	1	0	0	1	0	0	0	0	0	0	0	0	0	0	0	0	44.2521	7.1	11.9	86	103	8	11	24	49.9	47	130	0.5	146	3.3	0.8	0.93		3.5
2	1	0	1	10	112	24	38.6	93	57	131	0	0	1	0	4	1	1	0	1	1	0	0	0	0	1	0	0	0	0	0	0	32.8192	6.6	12.8	78	26	8.1	8	25	39	170	134	0.1	150	3.1	0.4	1.01		3.8
2	0	0	0	16	87	28	30.82	97	62	140	0	1	0	1	2	0	1	0	1	1	1	1	1	0	0	1	0	0	0	0	0	58.2822	6.6	14.3	72	89	8.6	9	24	38.8	22	131		202	3.5	0.5	2.34	252	4.1
3	0	0	0	19	115	18	36.96	98	27	124	1	0	1	0	0	1	1	1	1	1	0	0	0	1	0	0	0	1	0	1	1	55.8795	7.1	21	88	465	8.6	5	77	36.6	88	106	1.1	336	2.6	0.5			4.9
2		0	0	3	85	20	31.9	97	66	138	0	0	0	0	0	0	1	0	0	1	0	0	0	0	0	0	0	0	0	0	0	82.1945	6.6	14	83	45	8.5	10	20	35.3	16	121	0.5	202	2.8	0.4	0.97		3.3
2	1	0	0	5	90	12	22.5	98	61	151	0	0	0	0	1	1	1	0	0	1	1	0	0	0	1	0	0	0	0	0	0	69.3973
3	1	0	0	11	60	18	30.1	95	71	136	0	0	0	1	0	1	1	1	0	1	1	0	0	1	0	0	0	0	0	0	0	88.0301	7.1	13.2	94	111	9.1	12	24	39.3	18	222	0.2	202	3.7	0.4	2.68	239	4.6
2	1	0	0	11	67	20	30.4	91	109	195	0	1	0	0	0	1	1	0	0	1	1	0	0	1	0	0	0	0	0	0	1	80.526	5.5	15.6	88	57	8	11	26	39.5	13	104	1	175	2.6	0.4	1.2	299	4
2	0	0	0	1	87	20	34.5	98	42	133	0	0	0	0	0	0	0	0	0	1	0	0	0	0	0	0	0	0	0	0	0	23.6548
1	0	0	0	1	75	16	23.72	98	37	109	0	0	0	0	0	0	0	0	1	0	0	0	0	0	0	0	0	0	0	0	0	33.6795												148
1	0	0	0	15	75	18	25.2	98	50	143	0	0	1	1	0	1	1	1	1	1	1	1	1	0	0	0	1	1	1	0	1	70.4274	5.8	18.1	85	78	7.5	7	26	27.8	33	77	1	451	2.4	0.9	1.69	503	4
2		0	0	5	106	16	31.81	92	51	123	0	0	0	0	4	1	1	0	1	1	0	0	0	1	0	1	0	0	0	1	0	44.2932	5.9	12.7	83	47	8.1	10	28	44.1	44	98	0.3	74	2.9	0.4		421	3.7
2		0	0	12	106	24	37.1	82	37	105	0	1	0	0	2	1	1	0	1	1	1	0	0	0	0	0	1	0	0	1	1	80.137	5.1	15.5	94	110	7.1	11	62	44.4	44	214		78	2.1	0.6	2.95		4.7
3		0	0	1	109	16	31.6	92	47	131	0	0	0	0	3	0	0	0	0	1	0	0	0	0	0	0	0	0	0	0	0	38.5123		14.5	87		8.2	5	24	39.6		88	1	300			1.01		3.8
3		0	0	4	79	16	28.84	98	73	182	1	1	1	0	0	1	1	1	1	1	0	1	0	1	0	0	0	0	0	0	0	57.1205		13.2	92		8.9	5	24	41.7		96		435					4.1
3		0	0	5	78	22	35.9	94	64	123	0	0	0	0	2	1	1	1	1	1	0	0	0	0	0	0	0	0	0	1	0	58.8986		13.2	88		7.9	10	23	35.7		123	0.3	138					3.5
2		0	0	4	83	16	33.39	97	56	154	0	0	0	1	0	1	0	1	0	1	0	0	0	0	0	0	0	0	0	0	0	34.7178
1	1	0	0	1	126	55	29.26	80	49	143	0	0	0	0	5	1	1	0	1	0	0	0	0	0	0	0	0	1	0	1	0	59.1014	6	13.3	89	71	7.4	2	29	35.8	76	247	0.3	161	1.9	0.5	1.24	648	4.5
2	0	0	0	3	74	22	28.49	89	56	119	0	0	0	0	0	1	0	0	0	1	0	0	0	0	0	0	0	1	0	0	1	73.2301		14.1	94		7.4	9	21	39.1		83	0.5	86			1.06	266	3.6
2		0	0	2	104	24	91.9	90	59	131	0	0	0	0	1	0	0	0	0	1	0	0	0	0	0	0	0	0	0	0	0	23.5808	6.1	13.9	90	64	7.6	9	21	36.9	32	117	0.2	212	2.1	0.3	0.97	426	3.6
1	0	0	0	13	85	32	27	88	80	144	0	0	0	0		0	1	1	1	1	0	1	0	0	0	0	1	0	0	1	1	69.9808	6.4	20.9	79	110	7.5	7	13	33.1	45	100	0.8	195	1.7	2.6	1.56	406	4.5
3	0	0		9	97	16	17.64	96	50	153	0	0	1	0	0	0	1	0	0	0	1	0	0	0	0	0	0	0	0	0	0	78.7699		17.8	77		8.5	5	27	38.2		84	0.4	617					4.2
2	0	0	0	0	65	20	23.4	94	67	136	0	0	0	0	0	1	0	0	0	0	0	0	0	0	0	0	0	0	0	0	0	67.9616	7	13.3	93	52	8.3	10	21	44.1	174	183	0.2	196	2.9	0.4	1.01	469	4.7
2	0	0	0	11	110	20	37.8	92	65	141	0	0	0	0	2	1	1	1	1	1	0	1	1	0	1	0	0	1	0	1	0	72.0767	7	13.3	87	57	8.2	10	26	43.8	62	172	0.3	115	2.7	0.5	0.95	436	4.1
1	0	0	0	5	76	22	56	90	72	133	0	0	0	0	0	1	1	0	1	1	0	0	0	0	0	1	0	0	0	0	0	55.4082	7.5	15	91	62	8.7	9	28	37.2	24	161	0.8	201	3.3	0.4	0.99	337	4.6
3	0	0	0	1	61	18	17.26	96	61	131	0	0	0	0	1	1	0	0	0	0	0	0	0	0	0	0	0	0	0	0	0	17
1	1	1	0	17	101	41	32.3	90	56	117	1	0	1	0	0	0	1	1	1	1	1	1	0	0	0	0	0	0	1	1	0	63.4795	6.4	15.6	94	142	7.7	15	16	26.6	102	130	0.6	78	2.3	9.1	1.55		4.3
2	1	0	0	12	99	20	21.1	96	80	147	0	0	0	0	0	0	1	0	0	1	1	0	1	0	0	0	0	1	0	0	1	90	6.5	15.1	96	65	8	10	22	27.5	16	96	0.3	227	3.2	0.3	1.05		5.3
2	0	0	0	5	74	22	27.6	90	68	141	0	1	0	0	2	1	1	1	0	0	1	0	0	0	0	0	0	0	0	0	0	66.4575		13.7	83		9	9	28	45.9		92	0.8	231			1.01	342	3.9
3		0	0	4	100	26	22	98	64	146	0	0	0	0	0	1	0	0	1	1	0	0	0	0	0	0	0	0	0	0	0	60.3507		21.4	69		9.1	13	20	37		122	0.6	282			1.57	228	4.3
1	0	0	0	7	89	20	28.64	72	40	103	0	0	0	0	2	1	1	0	1	1	0	1	0	0	0	0	1	0	0	0	1	65.8027	6.1	13.1	93	38	4	13	42	41	129	217	0.4	169	2.7	0.5	0.98	879	3.2
2	0	0	0	7	73	18	33.3	95	96	170	0	0	0	1	0	0	1	1	1	1	0	0	1	0	0	0	0	0	0	0	0	77.0493	5.3	13.8	100	60	7.3	4	27	29.8	19	83	0.1	71	2.4	0.4		185	3.8
2	1	0	0	2	116	22	28.6	96	36	127	0	0	0	0	0	1	0	0	0	1	0	0	0	0	1	0	0	1	0	0	0	45.9151	7.2	14.3	85	66	8.1	13	37	34.7	54	119	0.4	254	2.7	0.5	1.07	363	3.4
2		0		2	93	28	27.04	96	18	91	0	0	0	0	0	1	0	0	1	1	0	0	0	0	1	0	0	0	0	1	1	55.2548
3	0	0	0	5	95	16	26.66	96	66	156	0	0	0	0	0	1	1	0	0	0	0	0	0	0	0	0	0	0	0	0	0	87.3178	6.5	13.8	91	59	8.4	7	24	41.4	14	205	0.4	150	3.5	0.7		150	3.6
1	0	0	0	7	56	25	33.1	89	22	79	0	0	0	0	2	0	1	0	0	1	0	1	0	0	0	0	0	0	0	1	0	62.5096	6.8	11.4	92	88	8.2	12	21	38.2	193	115	1.1	212	2.3	0.6	1.15	837	4.2
2		0	0	2	168	28	24.08	99	27	106	0	0	0	0	1	1	0	0	1	0	0	0	1	1	0	0	0	0	0	0	0	17	6.5	12.9	85	137	8.4	9	19	25.9	20	94	0.5	197	2.1	0.2	1.19	271	3.6
3	0	0	0	3	114	20	29.9	87	57	142	0	0	0	0	2	0	1	1	0	1	0	0	0	1	0	0	0	1	0	0	0	77.6575	6.2	15.8	91	64	8.2	11	26	38.7	29	124	0.6	238	2.4	0.4	0.87	234	3.2
3		0	0	5	83	17	23.96	97	65	164	0	0	0	0	0	0	1	1	1	0	0	0	0	0	0	0	0	0	0	0	0	74.4164	6.8	13.2	98	43	8.2	7	28	38	75	102	0.7	180	3.4	0.3			3.6
3	1	0	0	12	35	16	30.4	100	125	231	0	0	0	0	0	1	1	0	1	1	1	0	0	0	0	0	0	0	0	0	0	71.1644										116							5.3
2	0	0	0	2	86	24	28.5	93	56	114	0	0	0	0	2	0	0	0	0	1	0	0	0	0	0	0	0	1	0	0	0	65.2164	5.9	11.8	88	46	8	7	24	39.1	38	109	0.2	210	2.5	0.3	0.94	402	3.7
3	1	0	0	1	80	18	25.22	100	41	112	0	0	0	0	1	0	0	0	0	0	0	0	0	0	0	0	0	0	0	0	0	32.2575
1	1	0	0	3	94	18	31.69	95	50	130	0	0	0	0	1	1	0	0	1	1	1	0	0	0	1	0	0	0	0	0	0	78.411	7.2	13.5	88	58	8.7	12	26	48.3	43	105	0.3	146	3.1	0.9	1.05	482	3.7
2	1	0	0	8	81	18	24.31	99	54	141	0	1	0	0	1	0	1	1	0	1	0	0	0	1	0	0	0	1	0	0	0	90	6.5	19.6	74	78	8	6	23	32.1	38	97		229	2.3	0.5	1.56	205	4.1
2		0	0	6	57	36	37.21	98	56	143	1	0	0	0	0	1	1	1	0	1	0	0	0	0	0	0	0	0	0	0	0	61.8575	6.6	13.4	93	62	7.9	7	24	45.2	40	100	0.6	192	2.7	1.4	1.1	377	3.9
1	1	0	0	8	79	16	27.3	89	57	129	0	1	0	0	0	1	1	0	0	1	0	0	0	0	1	0	1	0	0	1	1	63.5096	5.8	14.5	98	75	8	9	25	37.7	42	161	0.3	240	2.7	0.6	0.99		3.8
2	0	0	0	6	91	18	27.28	92	36	114	0	1	0	0	3	0	0	1	1	0	0	0	0	0	1	0	0	0	0	1	1	58.8658	6	13.8	89	52	7.3	4	27	31.7	35	134	0.2	154	2.2	0.4	1.14		3.8
1	0	0	0	5	114	20	28.8	96	85	169	0	0	0	0	2	0	1	0	0	1	0	0	0	0	0	0	0	1	0	0	0	80.2986	6.7	13.2	83	91	7.9	9	15	33.4	20	170	1	188	2.3	0.3	1.04	269	4.4
1		0	0	6	133	33	38.2962	96	53	137	0	0	0	0	1	1	1	0	0	1	0	0	0	0	0	0	0	0	0	0	0	62.1205	7	15	86	81	7.4	8	22	40.6	65	247	0.3	230	2.5	0.4	1.02		4.9
1	0	0	1	5	73	15	27.99	100	116	114	0	0	0	0	1	1	1	0	1	0	0	0	0	0	0	0	0	1	0	1	1	55.4274	5.5	15.2	86	127	7.6	4	47	26.2	101	184		337	1.7	0.3	1.31	479	4.1
2	0	0	0	2	77	18	24.9	98	54	140	0	0	0	0	2	0	0	0	0	0	0	0	0	0	0	0	0	0	0	0	0	30.5452
2	1	0	0	4	80	28	26.9	95	63	129	0	1	0	0	0	1	1	0	1	1	0	0	0	0	0	1	0	1	0	1	0	74.389	5	15.8	86	138	7.9	9	26	36.2	62	249	0.4	240	2	0.4		247	3.5
1	0	0	0	5	109	16	16.7	92	50	124	0	1	0	0	0	1	0	0	0	0	1	0	0	0	0	0	0	0	0	0	0	84.0466		13.8	89		8.6	11	23	36.6		92	0.9	290					3.9
2		0	0	1	119	22	51.73	92	40	124	0	0	0	0	0	1	1	0	0	1	0	0	0	0	0	0	0	0	0	0	0	68.3096										95					2.26
3		0	0	4	69	20	30.93	98	54	132	0	0	0	0	0	1	1	0	0	1	0	0	0	1	0	0	0	0	0	1	0	75.9205	5.5	14	93	23	7.8	5	25	34.8	13	124	0.5	147	2.6	0.4	1.15		3.5
2	0	0	0	10	117	28	37.6	91	56	136	1	1	0	0		1	1	1	1	1	1	0	0	0	0	0	0	1	0	0	0	56.7562	6.5	13.6	83	56	8.6	10	20	35.5	35	274	0.2	151	3.1	0.7	0.94	515	4.6
2		0	0	4	79	20	21.7	99	89	183	0	0	0	0	4	0	1	0	0	1	0	1	0	0	0	0	0	0	0	0	0	77.1178					8.5	9	22			89		322					4.2
2		0	0	5	55	40	24.2	79	84	153	0	0	0	0	0	1	1	0	1	0	0	0	0	0	0	1	0	0	0	0	1	90
1	1	0	0	3	105	46	25.16	82	73	180	0	0	0	0	1	1	1	0	0	1	0	0	0	0	0	0	0	0	0	0	0	69.9069	5.5	13.9	92	109	6.8	11	19	37.1	70	141	0.8	140	2.1	1	1.26	1300	3.4
1		0	0	3	95	20	27.6	96	55	148	0	0	0	0	1	1	0	0	0	1	0	0	0	0	0	0	0	0	0	0	0	70.9123	7.9	13.8	84	32	8.8	13	21	41.9	42	92		172	2.6	0.7		284	3.9
1		0	0	5	107	22	46.3	95	52	129	0	0	0	0	0	1	1	0	1	1	0	0	0	0	0	0	0	0	0	1	0	46.8356	7	11.5	89	97	9.3	9	26	40.8	64	126		478	2.8	0.4	1.01	307	4.4
2	1	0	0	2	144	36	28.9	94	33	96	0	0	0	0	2	0	0	0	0	0	0	0	0	0	0	0	0	0	0	1	0	28.2712		13.5	89		7.6	8	15	32.2		81		173					3.2
2		0	0	5	79	18	37.9	96	48	157	0	0	0	0	0	1	1	0	1	1	0	0	0	0	0	0	0	0	0	0	0	56.3315	6.4	12.9	89	68	7.7	5	26	46.4	42	290		137	2.1	0.5	3.81	241	3.7
2	0	0	0	10	68	22	23.9	96	57	118	0	0	0	0	2	0	1	0	1	0	0	0	1	0	0	0	1	0	0	1	0	58.1699	7	15.6	62	115	8.5	13	21	32.3	42	102	0.3	341	3.2	0.5	0.98	299	3.2
2		0	0	6	114	26	23.4	90	37	121	0	1	0	0	0	0	0	0	0	1	0	0	0	0	1	0	0	0	0	0	0	52.9973	7	13.2	94	155	9.4	12	42	41.8	31	108	0.8	208	3.2	0.2	0.94	249	2.8
1	0	0	0	8	130	18	25.1	97	80	171	0	0	1	0	1	1	1	0	1	1	1	0	0	0	1	0	0	1	0	0	0	45.7452	8.2	14.9	84	106	9.2	29	14	49	59	393	0.8	162	3.3	0.2	1.19	265	5.3
1	0	0	0	6	83	16	35.7	100	69	141	0	0	1	0	0	0	0	1	0	1	0	1	0	0	0	0	0	0	0	0	0	39.1041	6	17.6	119	203	7.8	6	22	31.5	191	101	0.8	255	2.3	2.8	1.25		4
2	1	0	0	2	67	24	34.7	98	60	132	0	0	0	0	1	0	0	0	1	1	0	0	0	0	0	0	0	0	0	0	0	22.0411
2		0	0	10	97	18	38.22	99	57	136	0	1	0	0	0	1	1	0	0	1	1	0	1	0	0	0	0	0	0	0	0	67.726	6.8	14.2	89	125	8.1	6	27	31.5	18	83	1	274	2.3	0.9			3.3
1	1	0	0	10	84	18	28.13	99	39	106	0	1	0	1	0	1	1	0	0	1	1	0	0	0	0	0	1	0	0	1	0	69.0329	6.7	18.7	82	98	8.1	6	21	29	23	80	1	401	2.3	0.3	1.3		4
3	1	0	0	7	100	18	28.9	98	94	163	0	0	0	0	3	0	1	0	1	1	0	1	1	0	0	0	0	0	0	0	0	77.2274	6.9	12.3	93	37	8.1	9	25	32.8	25	92	0.3	119	3.2	0.5	1	247	3.2
2	0	0	0	2	152	24	33.5	88	41	123	0	0	0	0	0	1	1	0	0	1	0	0	0	0	1	0	0	0	0	0	0	37.0384	8.1	13	85	47	8.7	12	23	48.7	103	110	0.6	194	3.5	0.6	0.95	833	4.1
2	1	0	0	5	176	18	21.29	100	39	129	0	0	0	0	0	0	0	0	1	0	0	0	0	0	1	0	0	0	0	0	0	24.4493		12.2	92					38.3				149
1	0	0	0	10	94	18	25.04	92	32	110	0	1	0	1	0	0	1	0	0	1	0	0	0	0	0	0	0	0	0	0	0	90	5.7	14.4	88	45	8.2	7	24	32.8	11	193	0.6	150	2.2	0.4	1.11	167	3.9
2	0	0	0	3	98	20	29.2	96	71	143	0	0	0	0	1	1	0	0	1	1	0	0	0	0	0	1	0	1	0	0	0	57.4384		12	84		9.1	11	22	46		472	0.6	348			1.31	190	4.6
2	1	0	0	13	89	21	22.31	96	79	149	1	1	1	0	0	0	1	1	1	0	1	0	0	0	0	0	0	0	0	1	0	79.726	6.5	14.6	91	149	7.6	8	25	29.2	58	71	0.3	186	2.1	0.3	1.06		4.2
2	0	0	0	8	93	20	28.1	94	45	127	0	1	0	0	3	1	1	0	0	1	1	0	0	0	0	0	1	1	0	0	0	60.8493	6.9	15.5	78	64	7.9	17	16	44.2	23	184	1.2	252	2.5	0.6	1.21	392	4.8
2		0	0	1	93	20	32.48	93	39	141	0	0	0	0	0	0	1	1	0	1	0	0	0	0	0	0	0	0	0	0	0	56.3123		13.3	88		8.9	8	23	47.8		121	0.5	244				617	4.1
2	1	0		5	121	18	42.57	96	64	126	1	0	0	0	1	1	0	1	0	1	0	0	0	0	0	0	0	0	0	1	0	18.3616	8.3	15.3	82	171	9	6	25	41	21	93	1	400	3.5	0.5	1.21		3.7
1	1	0	0	7	89	20	24	98	68	135	0	0	0	0	2	0	1	1	1	0	0	0	0	0	1	0	0	0	0	0	0	82.0603	5.6	12.4	98	134	7.9	5	31	30.3	27	118	0.5	197	2.1	1.3	1.11	330	3.2
1		0	0	6	90	39	28.2	57	59	124	0	1	0	0	0	1	1	0	0	1	1	0	0	0	0	0	1	0	0	1	1	74.6301	6.5	12.1	91	133	8.4	8	23	39.4	42	105	0.3	256	2	0.8			4.9
2		0	0	5	48	20	20.452	91	55	119	0	0	0	0	0	1	1	0	0	1	0	0	0	0	0	0	0	0	0	0	0	85.9096					8.2	12	24			75		170			1.3		3.9
2		0	0	3	73	20	26.7	96	32	118	0	0	0	0		0	1	1	0	0	0	0	0	0	1	0	0	0	0	0	0	54.8329
2	0	0	0	14	107	15	22.2	98	43	128	1	0	0	0	0	1	1	1	1	1	1	1	1	0	0	1	0	0	0	0	0	58.8986		14.7	87		8	6	23	26.6		75		196					4.3
2		0	0	0	85	20	31.18		60	110	0	0	0	0	1	0	0	0	0	1	0	0	0	0	0	0	0	0	0	0	0	75.2794		13.8	94		7.5	8	54	32.5		156	0.1	179					4
1	1	0	0	8	104	38	33.3	85	95	178	0	0	0	0	3	1	1	0	1	1	0	0	0	0	0	0	0	0	0	0	0	54.9616	5.7			129	7.5	5	27		137	103		141	1.7	3.3	1.03	462	3.4
2		0	0	2	105	18	29.9968	92	61	152	0	0	0	0	1	0	1	0	0	1	0	0	0	0	0	0	0	1	0	0	0	70.5808	8	18.1	59	104	8.6	6	27	29	37	138	0.7	243	2.9	0.5			3.9
2		0	0	3	80	16	30.11	94	69	161	0	0	0	0	0	0	1	0	0	1	0	0	0	0	0	0	0	0	0	1	0	90	6	13.6	87	55	7.9	6	24	41.1	25	110	0.5	168	2.6	0.5	1.08		3.6
2	0	0	0	13	103	20	35.1	96	98	168	0	0	0	0	2	0	1	0	0	1	1	1	0	0	1	0	0	1	0	0	0	65.2384
2	1	0	0	9	109	18	31	88	90	189	0	1	0	0	1	1	1	0	1	1	1	0	0	0	1	1	1	0	0	1	0	55.7151	5.9	12.6	83	39	7.9	13	26	25.2	45	95	0.5	136	2.6	0.3	1.05	438	2.9
2	1	0		1	74	18	25.79	99	52	120	0	0	0	0	5	0	0	0	0	1	0	0	0	0	0	0	0	0	0	1	0	30.1534
2	0	0	0	10	111	32	23.09	94	41	115	0	0	0	0	0	1	1	0	1	1	1	0	0	0	1	0	0	1	0	0	0	83.0493		16	92		8.3	4	26	36.9		183	0.6	83			1.87	348	4.8
2	1	1		11	113	24	19.11	95	31	98	0	1	1	0	3	1	1	0	1	1	1	1	1	0	1	0	0	0	0	0	0	79.274	6.6	13.2	87	62	7.4	6	23	33.6	82	132	0.2	154	2.7	0.5	2.07	267	3.7
3	0	0	0	7	87	28	31.95	96	38	103	0	1	0	0	0	1	1	0	0	1	1	0	0	0	1	0	1	0	0	0	0	64.611	6.8	14.4	93	45	8.2	5	38	39.5	52	123	0.4	159	3	0.6	1.12	298	4.7
1		0	0	9	98	24	44.2	96	85	106	0	0	0	0	5	0	1	0	1	1	0	0	0	0	0	0	0	1	0	0	0	55.0548	5.8	13.3	87	220	7.8	7	27	35.6	62	183	0.5	221	1.9	0.5	1.01	479	3.8
1	1	0	0	1	86	36	31.1	96	90	170	0	0	0	0	0	0	0	0	0	1	1	0	0	0	1	0	0	0	0	0	0	78.2055	5.6	12.3	89	39	8.7	9	23	32.6	45	104	0.3	181	2.2	0.4	1.31	402	3.8
2	1	0	0	1	128	22	45.42	92	40	114	0	0	0	0			0	0	0	1	0	0	0	0	0	0	0	0	0	0	0	90	6.8	13	90	41	8.7	6	28	39.4	76	77	0.4	156	3	0.7	1.02	408	3.7
2	0	0	0	2	63	16	23.4	95	80	143	0	0	0	0	3	0	1	0	0	0	0	0	0	0	0	0	0	0	0	1	0	85.2438	6.7	13.1	91	66	7.7	11	22	39.1	36	86	0.8	205	3.2	0.4	0.95	275	4.5
1	1	0	0	4	78	26	26.1	83	39	94	0	0	0	0	0	1	0	0	1	0	0	0	0	0	0	1	0	0	0	0	0	80.137	6.5	12.3	99	52	7.6	9	27	39.2	41	107	0.2	81	2.6	0.6	1.23	391	4.4
1	0	0	0	2	85	16	26.63	94	43	105	0	0	0	0	0	1	0	0	0	0	0	0	0	0	0	1	0	0	0	0	0	34.6411		12.3	90		8.5	5	27	36.4		120	1.2	366			1.17	178	3.4
1	0	0	0	6	104	22	24.7	90	70	173	0	0	0	1		0	1	0	0	1	0	0	0	0	0	0	0	0	1	0	0	87.8986	7.2	15.7	84	148	9	8	22	38.4	686	93	0.8	293	2.9	0.5	1.22		3.1
1	0	0	0	12	102	23	23.6	94	55	134	0	0	0	0	0	1	1	0	0	1	1	0	1	0	0	0	0	0	0	0	0	86.1151		18.5	83		8.6	15	22	37.6		148	0.3	169			1.83	405	3.9
2	0	0	0	6	79	18	28.75	97	35	99	0	1	1	0	0	1	1	0	1	1	0	0	0	0	0	0	0	0	0	0	0	73.6685	6.4	12.9	86	55	7.4	4	26	39.7	42	107	0.4	93	2.7	0.8	1.31	258	3.5
2	0	0	0	9	75	20	34	84	75	157	0	1	0	0	2	1	1	0	1	1	0	1	0	0	1	0	1	0	0	1	1	65.0822	7.2	12.6	84	47	8.6	10	23	39.7	85	122	0.5	112	3	1	1.08	482	4.2
1	0	0	0	3	94	20	48.4	77	40	116	1	0	0	0			0	1	0	1	0	0	0	0	0	0	0	0	0	1	0	90	7.4	13.7	84	79	9	10	25	38.7	54	106	0.4	203	2.8	0.5	1.17	676	3.2
1	1	0		8	134	22	19.77	95	106	223	0	0	0	0	1	1	1	0	0	1	1	0	1	0	0	0	0	0	0	0	0	41.6164	6.9	17.7	97	152	7	8	50	30.3	17	181	0.8	340	2.6	0.6	1.17	224	6.4
3		0	0	2	72	16	34.8572	99	64	133	0	0	0	0	1	0	0	0	0	1	0	0	0	0	0	0	0	0	0	0	0	57.389		12.9	92		8.7	8	23	36.8		85	0.9	322			1.08	264	4.3
2	0	0	0	14	102	18	42.25	98	41	117	0	0	0	0	0	0	1	1	0	1	1	1	1	0	0	0	1	1	0	1	0	56.0603		17.5	75		9.4	9	33	30.7		148	0.1	320			0.98	139	4.1
2	1	0	0	11	84	24	22.8	78	74	129	0	0	0	1	0	0	1	0	1	1	0	0	0	0	0	0	0	0	0	0	1	82.9918	5.2	16.9	91	70	1.14	11	32	36.7	51	116	0	9	2.1	0.6	1.08	1231	4.7
2		0	0	12	123	14	24.9	85	30	104	0	0	0	1	0	1	1	1	1	0	0	0	1	0	0	0	1	0	0	1	0	83.7507		17.5	86		8.2	11	30	37.7		95	0.6	105			4.36	392	4.3
2	1	0	0	8	92	22	32.1	97	49	130	0	0	0	0	3	0	1	1	0	1	0	0	0	0	1	0	0	1	0	0	0	53.4822
2		0	0	5	134	20	25.82	96	43	139	0	0	0	0	1	0	0	1	0	1	0	0	1	0	1	0	0	1	0	0	0	22.7178	6.2	14.7	85	70	7.9	8	23	36.1	64	169	0.2	316	2.3	0.3	0.86	394	4.1
3	0	0	0	6	97	32	29.21	95	36	97	0	1	0	0	1	1	1	0	1	1	0	1	0	0	0	0	0	0	1	0	0	17	6.1	15.9	95	178	8.4	6	25	41.2	143	90	0.2	103	2.3	0.2	1.19		3.2
2	0	1	0	12	87	16	23.15	96	65	151	0	0	0	0	1	0	1	0	1	1	1	0	1	0	0	1	0	1	0	0	0	80.8822		15.7	96		8	5	22	30		294	0.3	221					3.5
2	1	0	0	12	113	20	35.5	97	50	105	0	0	0	0	1	1	1	1	1	1	1	1	0	0	0	0	1	0	0	0	0	27.3671	7.7	17.3	78	70	9.4	14	15	24.2	29	77	0.3	137	3.4	0.4	2.64		6.3
1	0	0	0	12	66	18	27.3	93	70	138	0	0	0	0	1	1	1	0	1	1	1	1	0	0	1	0	1	1	0	0	0	78.4548	5.2	11.2	91	119	7.8	8	15	30.7	48	60	0.9	207	1.7	1.4			4.5
1		0	0	3	72	20	24.1	93	69	160	0	1	0	0	0	0	1	0	1	0	0	0	0	0	0	0	0	0	0	0	1	84.8055		13.2	95		9.3	11	46	49.9		119	0.4	158			1.06		4.1
2		0	0	3	75	16	32.89	91	46	108	0	1	0	0	1	0	1	0	0	1	0	0	0	0	0	0	0	0	0	0	0	74.5616
1	1	0	0	7	142	20	29	92	71	157	0	0	0	0	3	1	1	0	1	0	1	0	1	0	0	0	1	1	0	1	0	46.0274	6.5	14.2	98	61	8.8	10	36	31	23	141	0.2	164	2.6	0.3	1.35	342	5.2
2	0	0	0	0	97	18	34.54	89	13	90	0	0	0	0	0	0	0	0	0	1	0	0	0	0	0	0	0	0	0	0	0	37.9342	6.9	12.6	90	37	8.5	5	29	37	40	141	0.4	343	2.7	0.6		409	3.8
3	1	0	0	8	88	16	31.2	97	55	154	1	0	0	0	0	0	1	1	0	1	0	0	0	0	0	0	0	0	0	0	0	64.411		13.6	89		8	3	28	36.7		145	0.4	476			0.98	323	3.4
1		0	0	5	70	24	31.2	60	84	170	0	0	0	0	2	1	0	0	1	1	0	0	0	0	0	0	0	1	0	1	0	58.3753		13.2	88		7.4	12	21	37.5		109		227					3.9
1	1	0	0	5	89	32	30.6	97	53	109	0	0	0	0	1	1	1	0	1	1	0	1	0	0	0	0	0	1	1	0	1	73.3342	6.2	15.9	83	71	8.2	10	23	35	42	85	0.3	233	1.8	1.3	1.26	603	3.8
1	0	0	0	9	77	20	19.5	90	89	185	1	1	0	0		0	1	1	1	1	1	0	0	0	1	0	0	1	0	0	0	74.7699	6.7	14.6	88	52	7.5	12	22	39.9	29	133	0.4	222	2.7	0.9	1.06	448	3.7
1	1	0	0	11	94	16	27.6	95	26	115	0	0	1	0	1	1	1	0	1	0	1	1	0	0	0	0	0	0	0	0	0	44.7425	7.1	14.7	101	80	8	21	26	36.2	88	93	0.4	82	2.5	0.8	0.98	416	3.1
2	0	0	0	13	69	21	23.78	87	97	104	0	0	0	1	0	1	1	1	0	1	1	0	1	0	0	0	0	0	0	0	1	72.789	5.6	13.9	96	58	8.5	9	20	30.5	47	76	0.4	163	2.1	0.4	1.57	367	4.3
2	0	0	0	3	86	17	22.6	98	44	155	0	0	0	0	3	0	0	0	0	1	0	0	0	0	1	0	0	1	0	0	0	62.0849	6.6	13.2	87	71	7.9	3	24	37.8	39	113	0.2	218	2.6	0.3	1.11	544	3.5
3		0	0	3	101	12	19.71	100	37	117	0	0	1	0	0	0	0	1	0	0	0	0	0	0	0	0	0	0	0	0	0	19.5342	7.5	13.4	87	54	9.5	9	22	38.5	20	93	0.7	287	3.9	0.3			3.7
2		0	0	4	102	26	26.5	95	39	121	0	0	0	0	2	0	1	0	0	1	0	1	0	0	0	0	0	0	0	0	0	49.4329	8.1	14.6	79	158	8.6	11	22	39.1	57	172	0.4	208	3.8	0.4	0.86		3.5
2		0	0	4	98	28	31.8	90	52	133	0	0	0	0	3	1	1	0	0	1	0	0	0	0	1	0	0	0	0	0	0	74.4904		13.4	91		7.7	9	23	40.4		102		151					3.7
2	0	0	0	0	105	18	28.7	97	31	107	0	0	0	0	2	0	0	0	0	0	0	0	0	0	0	0	0	0	0	0	0	29.2384
3	0	0	0	10	57	14	36.26	98	30	105	0	0	0	0	0	1	1	0	1	1	0	0	0	0	0	0	0	1	0	0	0	61.7699	6.3	15.3	92	91	7.9	3	33	42.8	44	112	0.5	104	2.9	0.6	1.82	342	3.8
2	0	0	0	13	79	16	18	94	48	124	0	0	0	1	0	1	1	1	1	0	0	1	0	0	0	0	0	0	0	0	0	90	6.6	20.5	104	109	7.8	6	20	36.9	36	98	0.8	348	2.9	0.3	1.44	431	4.4
2	1	0	0	4	90	22	47.9	92	39	120	0	0	0	0	0	1	1	0	0	1	1	0	0	0	0	0	0	0	0	0	0	56.6548	6	12.8	89	72	9.8	9	21	44.8	20	99	0.4	152	3.4	0.4	1.1	245	4.2
2	0	0	0	12	146	20	18.9	100	74	187	0	1	0	1	2	0	1	1	0	1	1	0	0	0	0	0	0	1	0	0	0	78.4192					8.4	8	26			60							4.2
2		0	0	10	71	18	24	94	64	145	0	1	0	1	0	1	1	1	1	1	0	1	0	0	0	0	0	0	0	0	0	90
2	0	0	0	1	83	16	35.1	97	42	119	0	0	0	0	2	0	0	0	0	1	0	0	0	0	0	0	0	0	0	0	0	21.2												239
2	1	0	0	7	77	24	35	96	99	178	0	0	0	0	0	1	1	1	0	1	0	0	0	0	1	0	0	0	0	0	0	84.3205		12.5	89		7.6	13	24	44.9		179	0.4	89			1.12	297	3.8
2	0	0	0	14	97	18	30	95	35	110	0	1	1	0	0	1	1	0	1	1	0	1	0	0	0	0	0	0	0	1	0	60.2137	6.2	19.7	71	85	7.8	11	24	29.9	19	94	0.2	128	2.6	0.4		210	4.5
2	0	0	0	6	87	20	33.7	84	50	138	0	0	0	0	0	0	1	1	0	1	0	0	0	0	0	0	0	1	0	0	0	56.4712	7.7	14.2	84	140	9.1	13	22	34.3	55	103	0.2	385	2.5	0.3	1.14	554	3.6
3	0	0	0	3	75	16	20.3	91	71	141	0	0	0	0	0	0	1	0	0	0	0	0	0	0	0	0	0	0	0	0	0	87.463	7.3	14.6	95	54	8.6	8	27	38.9	33	86	0.7	264	2.7	0.2	0.96	159	4.5
2	0	0	0	3	98	18	25.1	91	55	128	0	0	0	0	2	0	1	0	0	1	0	0	0	0	0	0	0	0	0	0	0	55.8959	6.1	11.6	82	43	7.8	9	28	34	31	105	0.2	132	2.9	0.3	0.99	388	3.4
2	0	0	0	3	89	16	39.6	95	55	133	0	0	0	0	1	0	0	0	0	1	0	1	0	0	0	0	1	1	0	0	0	77.5781
2	0	0	0	4	84	16	28.29	96	90	177	0	0	0	0	4	0	1	0	0	1	0	0	0	0	0	0	0	0	0	0	0	82.0822	5.9	14	95	44	7.9	8	26	33.8	30	107	0.4	121	3	0.5		302	3.7
2	0	0	0	5	104	19	46	94	54	136	0	0	0	0	0	1	0	0	0	1	1	1	0	0	1	0	0	0	0	0	0	54.5808
3		0	0	5	83	18	32.2	90	39	124	0	1	0	0	0	0	1	0	1	1	0	1	0	0	0	0	0	1	0	0	0	39.6356		12.4	89		8.5	12	29	42.2		84	0.5	176			0.97	287	3.7
2	1	0	0	12	100	18	28.8	90	48	130	0	1	0	0	0	1	1	1	0	1	1	0	1	0	0	0	0	1	0	0	0	77.1644	7.1	17.7	88	101	9.4	2	36	57.2	17	79	0.9	199	2.8	1.4	1.21	238	3.5
1	0	0	0	8	93	42	27.1	95	93	171	0	0	0	0	3	0	1	0	1	1	1	0	0	0	0	0	1	1	0	0	0	65.5644	6.7	11.9	99	125	8.1	16	27	26.6	24	129	0.2	205	2.4	0.4	1	351	4.1
2	1	0	0	12	106	18	21.5	97	42	94	0	0	0	0	0	0	1	1	1	1	1	0	1	0	0	0	0	0	0	1	0	67.737	5.9	13.8	98	123	8.6	8	13	25.7	7	104	0.7	259	2.4	0.1	1.08	191	3.9
2	0	1	0	11	92	44	23.1	100	78	173	0	1	0	0		0	1	1	0	1	1	0	1	1	0	0	1	0	0	0	0	60.3918					8.2	7	21			106							4.8
2	0	0	0	7	122	18	27.7	81	82	158	0	0	0	0	2	0	1	0	1	1	1	0	0	0	0	0	0	1	0	0	0	49.0767	6.5	14.1	81	102	7.9	8	20	34.3	61	158	0.1	95	2.3	0.3	0.87	578	4.3
1	1	0	0	12	88	20	29.7	96	87	155	0	1	0	0	0	0	1	0	0	1	1	0	0	0	0	1	0	0	0	0	1	86.8027		13.6	92		8.6	13	23	32.8		123		287				538	3.8
1		0	0	9	70	28	56.3	91	59	115	0	0	0	0	0	0	1	0	1	1	1	0	0	0	0	0	0	0	0	0	1	83.1973	6.2	14.1	93	81	1.14	11	27	33.3	46	136	0.3	139	2.4	1.5	2.09	392	3.3
2	0	0	0	4	78	16	26.2	94	85	161	0	0	0	0	0	0	1	1	0	0	1	0	0	0	0	0	0	1	0	0	0	83.6822	7	13.1	94	51	9.2	12	27	38.4	51	102	0.8	191	3.3	0.2	0.99	379	3.7
3	1	0	0	12	121	22	22.35	99	32	107	1	1	0	0	1	0	1	1	0	1	0	0	0	0	0	0	1	1	0	0	0	62.4877	8.7	15.7	84	105	10.4	8	18	46.5	35	213	0.9	333	3.1	0.7	1.15	504	3.8
2		0	0	6	127	36	20.9	93	78	163	0	0	0	0	2	1	0	0	0	1	1	0	0	0	0	0	0	1	0	0	0	58.2164	6.7	11.9	82	92	7.8	8	20	31.3	35	217	0.1	168	2.4	0.6			3.8
2		1		3	110	18	31.53	95	43	129	0	0	0	0	3	1	1	0	0	1	0	0	0	0	0	0	0	0	0	0	0	48.4192	8.4	12.7	90	76	8.6	10	22	43.9	53	229	0.6	229	3.3	0.4			3.2
2	1	1	0	15	76	16	20.5	98	46	98	1	1	0	0	1	1	1	1	1	1	1	0	0	1	0	0	1	0	0	0	0	69.8		16.5	83		8.8	10	23	30.3		269	1	275					4.2
2		0	0	4	78	21	26.8	90	84	153	0	1	0	0	0	0	1	0	0	0	0	0	0	0	0	0	0	0	0	0	1	82.3288		12.8	98		8.1	8	23	34		105	0.4	206					4
2	0	0	0	9	81	22	45.5	84	53	121	0	0	0	0	0	0	1	0	1	1	0	0	0	0	0	0	0	0	0	1	0	33.6384		12.6	91		7.8	11	23	39		143	0.3	149			1.02	365	4
3		0	0	10	65	16	35.3	97	34	92	1	0	0	0	2	0	1	1	1	1	1	1	0	0	0	0	0	0	0	0	0	57.5288	6.8	13.9	88	88	7.9	7	22	34.9	40	105	0.2	61	2.6	0.2	1.04	312	3.7
3	0	1	0	8	72	17	20.9	99	63	142	0	0	0	0	2	0	1	1	1	1	0	0	0	1	0	0	0	0	0	0	0	78.1123		12.7	94					39.9			0.4	146				193
3	0	0	0	11	91	18	43.91	92	49	107	0	1	0	0	0	1	1	1	1	1	1	0	1	0	0	0	0	0	0	0	0	72.4685	6.4	14.6	92	88	9.1	7	26	37	11	78	0.8	241	2.5	0.2	1.13	155	5.3
2	0	0	0	8	92	36	38.9	90	38	120	0	0	0	0	0	1	1	1	1	1	0	0	0	0	0	0	0	0	0	0	0	59.9288	7.3	13.6	84	58	8.1	11	22	45.9	45	102	0.2	122	2.9	0.6			4.1
2		0	0	13	107	25	34.2	94	73	149	0	0	0	0		0	1	1	0	1	1	0	1	0	0	0	0	0	0	1	0	88.8137		15.2	89		8.3	10	24	36.7		97	0.2	165			1.19	516	4.6
2		0	0	2	113	16	25.06	100	66	174	0	0	0	0	3	1	1	0	0	0	0	0	0	0	0	0	0	0	0	0	0	47.674		12.7	83		9	7	26	41.8		144		395					3.7
2	0	0	0	10	119	16	30.9	97	86	180	0	0	0	0	1	0	1	0	0	1	1	0	1	0	1	0	0	1	0	0	0	70.4082
3	1	1	0	4	82	18	24.1	97	62	118	1	1	0	0	0	0	0	1	0	1	0	0	0	0	0	0	0	0	0	1	0	73.4411	6.3	14.3	99	76	9.1	5	28	29.4	66	88	0.5	238	4.2	0.4	1.05	404	4.3
2	0	0	0	7	110	18	20.1	97	50	155	0	0	1	0	1	1	1	0	0	1	0	1	0	0	0	0	0	0	0	1	0	64.1726	7.6	16.7	92	65	9.1	12	14	38.4	75	106	0.4	143	2.9	0.5	1.04		4.1
3		0	0	5	107	36	52.14	94	76	174	0	0	0	0	0	0	1	1	1	1	0	0	0	0	1	1	0	0	0	0	0	60.9315	6.7	13.8	90	55	8.6	4	26	39.6	27	112	0.8	262	3	0.2	1	309	3.8
2	1	0	0	13	71	16	24.9	94	61	103	0	1	0	0	0	0	1	1	0	1	1	0	1	1	0	0	1	0	0	1	0	81.0356	6.6	14.9	107	75	8.7	4	55	37.3	22	123	0.9	172	2	0.2	1.07	146	5.1
1	0	0	0	5	66	20	32.21	90	35	89	0	0	0	0	3	1	1	0	1	1	0	0	0	0	0	0	0	1	0	0	0	48.4685	6.3	14.7	89	68	8.4	10	24	38.3	36	134	0.5	297	2.4	0.4	0.96	516	4.3
2		0	0	5	117	48	36.3	90	43	139	0	0	0	0	2	0	0	0	0	1	0	1	0	0	0	0	0	1	0	0	0	23.8137	7.6	13.1	78	85	8.6	9	24	43.5	102	208	0.4	240	3.2	0.7	1.06	288	4.1
2	1	0	0	4	75	16	30.5	95	35	111	0	0	0	0	2	1	1	1	0	1	0	1	0	0	0	0	0	0	0	0	0	80.2055		11.9	85		8.9	10	24	45.7		335	0.1	169					3.8
2		0	0	1	110	20	27.3249	100	68	187	0	0	1	0			1	0	0	1	0	0	0	0	0	0	0	0	0	0	0	90					8.6	6	25			136							3.8
2	0	0	0	3	99	16	33.5	92	69	154	0	0	0	0			0	0	0	1	0	0	0	0	0	0	0	0	0	0	0	90	6.9	12.9	86	61	8.3	10	25	30	22	88	0.2	351	2.5	0.3	1.08	299	3.9
2		0		3	81	18	25.36	92	49	130	0	0	0	0	0	1	1	0	0	0	0	0	0	0	0	0	0	0	0	0	1	85.137																	4.3
1	0	1	0	8	85	22	22.1	93	89	170	0	0	0	0		1	1	0	1	0	1	0	0	0	1	0	0	1	0	0	1	88.2794	6	14	92	77	8.8	12	17	42	67	164	0.7	432	2.4	0.5	1.37		4
2	0	0	0	13	96	21	21	96	44	140	1	1	1	0	0	1	1	1	1	1	1	1	0	0	0	0	0	0	0	0	0	62.0055	5.8	13.6	112	46	8.9	8	24	37.8	28	107	0.7	81	2.8	0.5	0.96	159	2.7
2		0	0	2	71	16	21	98	69	127	0	0	0	0	1	1	0	0	0	0	0	0	0	0	0	0	0	0	0	0	0	69.5069					8.3	5	25			99							3.8
1	1	0	0	3	119	45	26.88	93	48	127	0	1	0	0	1	1	1	0	1	1	0	0	0	0	0	0	0	0	0	0	0	90	6.6			54					77	163			2.3	0.6
1		0	0	4	138	26	33.1	99	55	143	0	0	0	0	3	1	1	0	0	1	0	0	0	0	0	0	0	0	0	1	0	40.4301	6.8	12.4	90	160	8.1	6	24	36.6	77	112	0.8	446	2.1	0.5		434	4.4
3		0	0	2	88	18	28.7	90	31	126	0	0	0	0	0	0	0	1	0	0	0	0	0	0	0	0	0	0	0	0	0	55.2849		13	96		9	4	29	45.6		86	0.5	160					4.1
1	0	1	0	11	145	42	18.3	95	59	121	0	0	0	0	0	0	0	1	1	1	0	0	1	0	0	0	0	1	0	0	0	33.5562	5.9	14.9	84	111	7.5	9	16	36.7	15	225	0.8	179	2	0.2	1.1	232	3.2
1	1	0	0	12	59	18	23.26	100	49	141	0	1	0	1	1	1	1	0	1	1	0	1	0	1	0	0	0	1	1	1	0	70.6384	5.9	14.9	92	495	7.1	5	23.5	39.3	196	125	0.3	89	1.7	2.7			5.6
2	1	0	0	10	122	16	18.39	92	8	95	0	1	0	0	2	1	1	0	1	0	0	0	0	0	1	1	0	1	0	1	0	83.7616	6	15.8	71	57	8.5	5	28	40	68	96	0.4	117	3.2	0.7	1.1	417	3.1
2	0	1	0	6	50	18	29.18	99	65	111	0	0	0	0	0	0	1	0	1	1	1	0	0	0	1	0	1	1	0	1	0	58.474	7.6	12.9	89	109	8.5	5	27	40.6	39	103	0.6	227	3.1	0.5	0.92	375	3.5
2		0	0	11	83	16	30.2	96	44	96	0	0	1	0	0	0	1	1	1	1	0	0	0	0	0	0	0	0	0	1	1	80.6521	6.8	14.8	98	70	9	6	24	41	26	111	0.5	179	3.6	0.3	1.08	218	4.1
2	1	0	0	12	60	20	31.2	94	44	106	0	1	0	0	0	1	1	0	1	1	1	0	0	0	0	0	0	1	0	1	0	89.411		14.2	88		8.2	9	20	37.2		172	0.9	179					4.1
2	0	0	0	8	91	18	23.57	92	75	168	0	0	0	0	0	1	1	0	0	0	1	0	0	1	0	0	0	0	0	0	0	86.5644	6.2	12.4	92	64	8.1	7	27	36.7	22	99	0.6	229	2.5	0.7		252	3.4
1	0	0	0	13	128	24	28.42	94	89	195	0	0	1	0	0	1	1	1	1	1	1	0	0	0	1	0	1	1	0	1	0	52.2904	6.9	12.6	81	88	8.6	3	19	42.5	32	145	0.2	265	2.3	0.7	1.01	689	4.2
2	0	0	0	17	89	20	34.1	92	49	119	0	0	0	0	1	1	1	1	1	1	1	0	1	1	0	1	0	0	0	1	0	67.2055	6.1	14.3	97	62	8.1	9	29	40.1	23	110	0.3	145	2.7	0.5	1.17		3.3
2	0	0		1	62	14	36.85	98	57	142	0	0	0	0	0	0	1	0	0	1	0	0	0	0	0	0	0	0	0	0	0	39.5753		14.3	89					29.1				238
2	0	0	0	3	114	34	24.3	100	35	113	0	0	0	0	2	0	0	0	0	0	1	0	0	0	0	0	0	0	0	0	0	40.9288		13.1	89		8.3	5	20	27.3		96	0.9	256				117	4.7
1		0	0	6	123	30	25.5	80	107	190	0	0	0	0	1	1	1	1	0	0	0	1	0	0	1	0	1	0	0	0	1	65.7562	6.4	14.1	88	50	7.6	8	25	36.2	99	99	0.5	128	2.4	0.7			3.7
2	1	0	0	0	78	17	24.6	97	39	103	0	0	0	0	2	0	0	0	0	0	0	0	0	0	0	0	0	0	0	1	0	46.9534	7.6	13.1	83	52	8.5	11	47	35.7	28	104	0.1	210	3.1	0.3	0.94	405	3.9
2	0	0	0	10	81	20	31.87	96	51	150	0	0	1	0	0	1	1	1	1	1	0	0	0	0	1	0	0	0	0	0	0	52.0712
2		0	0	9	107	10	29.6	94	69	144	0	1	0	0	2	1	1	1	1	1	0	0	0	0	0	1	0	1	0	1	0	60.4548	5.6	14.6	93	60	7.5	10	19	37	57	133		164	2.1	0.3	1.02		4
2	0	0	0	3	89	32	21.6678	90	61	123	0	0	0	0	0	1	1	0	0	1	0	0	0	0	0	0	0	0	0	0	0	60.4192	6.4	12.6	85	56	7.6	9	20	33.9	22	238	0.7	266	2.2	0.4	1.27	349	3.6
2	0	0	0	1	109	18	39.69	98	42	120	0	0	0	0	3	0	0	0	0	1	0	0	0	0	0	0	0	0	0	0	0	21.4329										116
2		0	0	4	104	16	29.01	95	41	139	1	0	1	0	0	1	1	1	0	1	0	0	0	0	0	0	0	0	0	1	0	64.537		13.5	100		8.8	7	27	47.2		80		132					3.6
2	0	0		0	71	18		98	52	120	0	0	0	0	3	0	0	0	0	1	0	0	0	0	0	0	0	0	0	0	0	23.1479
2	0	0	0	10	126	9	25.14	53	43	112	0	0	0	0	3	1	1	0	1	1	0	1	1	1	0	0	1	0	0	1	0	44.8219	7.4	25.9	78	110	5.4	7	25	46.5	63	158	0.3	209	2.7	0.6		404	4.2
2	0	0		6	116	26	21.69	94	32	111	1	0	1	0	0	1	0	1	0	1	0	0	0	0	0	0	0	0	0	0	0	45.7425		12	91		8.5	6	27	34.3		81		171			1.17	158	4.2
2	0	0	0	7	133	28	36	88	87	162	0	0	0	0	0	1	1	1	0	1	0	1	0	0	0	0	0	1	0	0	0	71.7671	7	12.7	87	52	9.1	10	26	39.6	20	171	0.2	196	2.4	0.5	1.24	287	3.7
2	1	1	0	0	110	18	28.46	96	49	120	0	0	0	0	3	0	0	0	0	1	0	0	0	0	0	0	0	0	0	0	0	35.2603		14.1	91		8.5	8	22	40.9		80	0.3	138			1.03	154	3.4
2	1	0	0	9	73	20	29.3	92	42	129	0	0	1	1	0	1	1	0	1	0	1	0	0	0	1	0	0	0	0	1	0	63.5699	7	12.1	88	39	8.4	11	27	39	42	103	0.3	134	3.4	0.3	0.99	420	3.9
2	0	0	0	10	64	11	37.5	96	57	115	0	1	0	0		1	1	1	1	1	1	0	1	0	0	0	0	1	0	0	0	71.1315		14.4	96		7.9	7	25	34		131	0.6	240			1.23	281	4.1
2		0		8	99	18	21.14	92	27	114	0	0	0	0	1	1	1	0	0	1	1	0	1	0	0	0	0	1	0	0	0	48.4301	6.2	12	85	59	8.1	7	19	37.4	44	259	0.5	124	2.4	0.2			4.1
2		0	0	4	91	20	24.23	97	58	135	1	0	0	1	0	0	1	1	0	1	0	0	0	0	0	0	0	0	0	0	0	69.926
2	1	0	0	5	88	18	30.76	98	75	126	0	0	0	0	0	0	1	0	0	1	0	0	0	0	0	0	0	0	0	0	1	73.6685	5.8	13.3	89	76	8.2	11	22	35.8	20	103	0.6	239	2.1	0.3			3.9
2	1	0	0	1	100	18	29.01	100	64	141	0	0	0	0			1	1	0	1	0	0	0	0	0	0	0	0	0	0	0	90		19.3	74					32.4	17		0.5	173
1		0	0	9	141	18	30.75	94	36	106	0	0	0	0	1	1	1	0	1	1	0	0	1	1	0	1	0	1	0	0	0	58.5425	7.6	13.6	91	90	8.8	7	21	33.4	48	222		250	1.9	0.5			4.4
2	0	0	0	6	108	22	31.71	94	69	154	0	1	0	0	0	0	1	1	0	1	1	0	0	0	1	0	0	0	0	0	0	69.3425		13.9	87		7.5	6	25	34.1		86	0.3	221					3.6
3		0	0	13	100	18	44.76	95	26	150	0	0	1	0	0	1	1	1	1	1	1	1	0	0	0	0	0	0	0	0	1	65.9671	6.3	17	97	68	9.2	8	24	36.6	159	99	0.9	79	3.2	1.6	2.55		3.8
1	1	0	0	2	99	18	25.56	87	55	133	0	0	0	0	2	1	1	0	0	1	0	0	0	0	1	0	0	0	0	0	0	43.6219	7.5	12.9	86	90	9.1	9	28	41.3	76	117	0.3	325	3.3	0.9	0.95	828	3.5
3		0		3	90	16	39.05	97	50	145	0	0	1	0	3	1	0	0	0	1	0	0	0	0	0	0	0	0	0	0	0	26.4082
3	1	0	0	3	107	20	26.2	95	44	117	0	0	0	0	2	0	1	0	0	1	0	0	0	0	0	0	0	0	0	0	0	43.1342	6.1	11.9	79	72	7.5	9	19	39.7	44	93	0.2	105	2.7	0.3	0.99	397	3.8
2	0	0	0	3	74	18	36.55	99	58	124	1	0	0	0	5	0	0	1	0	1	0	0	0	0	0	0	0	0	0	0	0	33.4219										114
2		0	0	7	90	16	49.13	96	77	175	0	1	0	0	0	0	1	0	0	1	0	0	0	0	0	0	0	0	0	1	0	51.8658	6.5	16.4	96	94	8.7	3	29	38.3	12	93	0.8	186	2.8	1.6		213	3.3
2		0	0	4	111	24	33.8	88	88	186	0	0	0	0	0	1	1	0	0	1	0	0	0	1	0	0	0	0	0	0	1	81.8027	6.1	13.4	94	53	8.6	4	25	44.4	43	116	0.6	158	2.3	0.4	1.31	355	3.9
2	1	1	0	13	92	18	22.5	99	42	123	0	1	0	0	0	0	1	1	1	1	1	0	1	0	0	1	0	0	0	0	0	72.8356		13.5	96		8	7	20	30.4		74		205					4.6
2	1	0	0	1	100	26	25	91	49	111	0	0	0	0	3	1	1	0	0	0	0	0	0	0	1	0	0	0	0	1	0	49.1096	6.5	14.3	90	101	7.3	8	22	37.1	41	133	0.3	157	2.6	0.4	1.02	481	4
2	0	0		3	85	20	32.6	84	63	138	0	0	0	0	0	1	1	0	0	1	0	0	1	0	0	0	0	0	0	0	0	65.1562	6.9	13.6	83	58	7.2	6	24	36.4	90	136	0.2	210	2.6	0.4	1.09	354	3.8
2		0	0	5	115	20	56.26	96	54	156	1	0	0	0	3	1	1	1	0	1	0	0	0	0	0	0	0	1	0	0	0	35.2329	7.9	12.2	88	131	8.2	9	23	47.3	27	281	0.4	271	3.1	0.6			3.9
1	1	0	0	10	104	21	30.1	90	22	152	0	0	0	0			1	0	0	1	1	0	0	0	0	0	0	1	0	1	1	73.8438	6.9	13.9	98	102	8.9	18	15	32.3	22	155	1	487	2	0.4	1.21	284	5.3
1	0	0	0	6	71	20	37.3	99	99	176	0	0	0	0	0	0	1	1	0	1	0	0	0	0	0	0	0	0	0	0	0	90	6.4			51	8.4	8	27		34	155		420	2.7	1		508	4
3	0	0	0	2	113	20	16.6	100	53	132	0	0	0	0	4	1	0	0	0	0	0	0	0	0	0	0	0	0	0	0	0	22.0466												193			1.08	256
2	0	0	0	5	100	18	29.6	95	71	146	0	0	0	0	3	0	1	1	0	1	0	0	0	0	1	0	0	1	0	0	0	84.326	8.2	13.6	91	63	8.9	8	24	32.4	44	215	0.5	303	2.7	0.5	1.1	243	4.4
2	0	0	0	12	65	16	30	97	73	138	0	0	0	0	0	0	1	0	0	1	1	0	1	0	0	0	1	1	0	0	1	88.3397	7.2	15.9	88	67	7.9	12	25	42.6	23	93	0.5	209	3	0.8	2.17	332	3.6
1	0	0	0	11	81	39	17.4	85	10	86	0	1	0	1	0	1	1	1	0	0	0	0	1	1	0	0	0	0	0	0	1	83.3699		16	92		8.3	4	25	31		109		656					4.6
2		0	0	12	90	22	31	97	21	73	0	1	0	0	2	1	1	1	1	1	1	0	0	0	0	0	0	1	0	1	0	70.3726	6	13.2	92	44	7.1	12	16	41.6	27	171	0.1	66	2.9	0.9	1.82		5
2		0	0	4	71	20	22.3	93	58	129	0	0	0	0	0	1	0	1	1	1	0	0	0	0	1	0	0	0	0	0	0	48.5342		16.2	100		7.9	3	31	36.4		106	0.2	95					4.3
3	1	0	0	2	113	16	22.2	91	37	110	1	0	0	0	2	0	1	1	0	0	0	0	0	0	0	0	0	0	0	0	0	49.4164	5.7	12.6	91	34	7.1	6	23	31.6	31	76	0.2	148	2.4	0.3		344	3.5
3		0	0	4	108	20	87.68	97	105	158	0	0	0	0	1	0	1	0	0	1	0	0	0	0	0	0	0	0	0	0	0	25.4685	7.8	13.8	85	42	7.9	6	48	37.9	291	119	0.2	228	3.1	0.5	0.98	642	3.4
1	0	0	0	11	72	16	21.5	93	46	106	0	0	0	1	0	0	1	0	0	0	1	0	0	0	0	0	0	0	0	0	0	78.9808		14.7	87		9	13	17	41.7		91		193					4.4
2		0	0	4	99	20	45.6	93	40	108	0	0	0	0	0	0	0	0	0	1	0	0	0	0	0	0	0	0	0	0	0	47.6384	6.1	13.2	84	86	7.4	8	22	41.1	57	175		177	2.5	0.5	0.98	317	3.4
3	1	0	0	4	85	16	30.44	93	50	129	0	0	0	0	0	1	1	0	0	1	1	0	0	0	0	0	0	0	0	0	0	73.5808	6.4	13.7	98	72	7.9	5	26	42.5	37	142	0.3	190	3.1	0.5	0.99	316	3.7
2		0		11	132	20	30.43	95	48	133	0	0	0	0			1	1	0	1	0	0	0	0	0	0	0	0	0	0	0	90
3		0	0	1	87	24	29.57	91	61	155	0	0	0	0	0	1	1	0	0	1	0	0	0	0	0	0	0	0	0	0	0	67.6877
2	0	0	0	12	90	18	20.3	91	30	74	0	0	0	1	0	0	1	1	0	1	0	0	0	1	0	0	0	1	0	0	0	87.9534	7	13.6	91	51	8.6	7	27	30.8	24	111	0.8	245	3.2	0.5	1.06	213	3.5
1	0	0	0	6	90	20	21.95	98	51	92	0	1	0	0	0	0	0	0	1	1	0	1	0	0	0	0	0	0	0	0	1	82.5069		15	103		8.5	7	25	37.6		87	0.5	352				359	4
2		0	0	4	171	16	36.6	90	64	141	0	0	0	0		1	1	1	0	1	1	0	0	0	0	0	0	0	0	0	0	58.3096	7.2	14.9	83	54	8.2	14	18	45.5	53	90	0.4	182	2.8	0.5	1.04		3.7
1	0	0	0	9	95	24	19.9	88	117	200	0	1	0	0	2	0	1	0	1	1	1	0	0	0	1	0	0	1	0	1	0	66.1753		15.9	84		8.8	19	24	27.2		156	0.2	93	2.5		1.18	591	4
2	0	0	0	4	104	30	32.69	96	66	166	0	0	0	1	1	0	1	0	0	1	0	0	1	0	0	0	0	0	0	1	0	62.1808		15.6	93		8.1	6	24	26.9		101		170				377	3.8
2		1		6	80	20	22.83	99	44	104	0	0	0	0	1	1	1	0	0	1	0	0	1	0	0	0	0	0	0	0	0	50.2082	6.2	13.1	92	71	7.5	4	28	39.3	20	104		164	2.4	0.3			3.7
2		0	0	11	90	20	46.5	93	65	139	0	0	0	1	0	0	1	1	1	1	1	0	0	0	0	1	0	0	0	0	0	63.8767		13.9	93		8.7	9	30	41.7		84	0.4	243					3.8
2		0	0	1	86	16	24.6	97	48	122	0	1	0	0	0	1	1	0	1	0	0	0	0	0	0	0	0	0	0	0	0	83.4767
2	0	0	0	8	84	20	24.8	95	69	149	0	0	0	1	0	1	1	0	1	1	1	0	0	0	0	0	0	0	0	0	0	62.589	5.8	16.3	87	50	7.8	7	29	29.2	20	101	0.3	366	2.9	0.4	1.22	390	3.7
1	0	0	0	4	111	23		88	7	153	0	0	0	0	0	0	1	0	1	1	1	0	0	0	0	0	0	0	0	0	1	90	6	14.1	102	59	7.8	6	16	37	90	152	0.1	109	2.4	0.3	1.01	472	4.3
2	1	0	0	9	89	16	44.02	96	50	89	0	0	0	1	0	0	1	0	0	1	1	0	0	1	0	0	1	0	0	1	0	86.337		15.1	96		9.3	5	26	25.7		136		359			1.19		4.1
2	1	0	0	3	96	18	31.5	94	46	102	0	0	0	0	2	0	0	0	0	1	0	0	0	0	0	0	0	0	0	0	0	29.6877	7.3	13.5	83	83	8.5	11	23	35.8	58	79	0.2	164	3.4	0.6		635	3.3
2	0	0	0	10	59	16	29.05	98	21	91	0	0	0	0	2	1	1	0	1	1	1	1	1	0	1	0	0	1	0	0	0	59.137		14	86		8.3	7	18	36.1		147	0.3	124	2.7		0.91	341	4.6
3		0		0	70	12		98	44	105	0	0	0	0	1	0	0	0	0	1	0	0	0	0	0	0	0	0	0	0	0	37.6137	6	12.6	94	115	9.2	4	28	36.7	1008	128		313	2.3	0.5	1.23	208	3.8
2	0	1	0	13	92	24	26.95	92	80	152	1	1	0	0	0	1	1	1	1	1	1	0	1	0	0	1	0	1	0	0	0	71.7425	7.2	14.3	87	79	10	8	15	36.3	40	244	0.4	266	2.9	0.6	1.19	386	4.5
2	1	0	0	0	106	16	29.4	99	45	111	0	0	0	0	2	0	0	0	0	0	0	0	0	0	0	0	0	0	0	0	0	25.2192
2	0	0	0	5	79	18	19.7	90	96	166	0	1	0	1	0	0	1	0	0	0	0	0	0	0	1	0	0	0	0	0	0	90		15.4	89		9.2	15	25	35.7		106		388				185	3.1
2	1	1	0	15	66	20	34.57	99	51	118	0	1	0	1	0	1	1	1	0	1	1	1	0	0	0	0	0	0	0	0	1	90		15.5	88		9	8	29	33.9		93	0.5	198			0.93	208	4.1
2	0	1	0	8	115	20	29.8	97	80	163	0	1	0	0	4	1	1	0	1	1	0	0	0	0	0	0	0	0	0	0	0	66.1562										187
1	1	0	0	10	127	18	30.4	94	44	132	1	0	1	0	0	0	1	1	1	1	1	1	0	0	0	0	0	0	0	0	1	67.9507	8.5	22	93	136	10.4	16	48	24.5	66	82	1.2	66	3.3	2.4			5.7
3	1	0	0	2	129	28	25.8	100	58	148	0	0	0	0	2	0	0	0	0	0	0	0	1	0	0	0	0	0	0	0	0	29.0767	7.9	11.9	83	78	8.7	10	24	44.2	66	135	0.4	192	4.1	0.4	0.92	272	3.7
2	0	0	0	3	96	16	28.7	96	52	123	0	0	1	0	1	1	0	0	0	1	0	0	0	0	0	0	0	1	0	0	0	40.6438	8.1	11.6	94	57	9.5	13	23	34.7	35	140	0.3	298	2.9	0.5	1.06	291	4.2
2		0	0	3	85	38	23.1	94	46	128	0	0	0	0	2	1	0	0	0	0	0	0	0	0	0	0	0	0	0	0	0	50.4274	6.2	13.3	88	185	8	10	22	34.5	54	93	0.4	208	2.5	0.5	0.99	328	3.7
2		0	0	11	89	16	32.28	91	55	132	0	0	0	0	0	0	1	0	1	1	0	0	0	0	0	0	0	1	0	1	0	61.811	7.5	15.6	90	86	8.3	9	20	38.1	102	149	0.4	121	3	0.7	1.09	332	3.8
2		0	0	10	88	24	18	100	99	209	0	0	0	0	0	0	1	1	0	1	0	0	1	1	0	0	0	0	0	0	0	84.8521	7.6			65	9.6	13	27		29	123		279	3.9	0.4	0.97	370	3.6
3		0	0	13	70	20	36.29	92	36	135	0	1	0	1	0	0	1	1	0	1	0	0	0	0	0	0	0	0	0	0	0	81.5589	7	14.2	98	68	9.3	9	26	39	23	122	0.7	120	3.4	1	3.09	217	3.5
2		0	0	0	68	22	25.5	93	76	140	0	0	0	0	0	0	0	0	0	0	0	0	0	0	0	0	0	0	0	0	0	55.6575	6.6	11.9	93	234	9.6	7	25	40.6	39	127		243	3.2	0.6			4.4
3	0	0		4	82	20	32.78	99	23	120	1	0	1	0	1	1	1	1	0	1	0	0	0	0	0	0	0	0	0	0	0	63.8603		13.3	96		8.8	8	29	45.1		182	0.5	124					4.2
1	1	0	0	11	83	22	25.99	94	84	160	0	0	0	0	1	0	1	0	1	1	1	1	1	0	0	0	1	1	0	0	1	68.3397	6.1	14.6	99	89	8	12	15	32.2	76	94		247	1.9	0.2	1.03	861	5
1		0	0	10	99	24	38.26	96	37	120	1	0	0	0		1	1	1	1	1	1	0	1	0	0	0	0	0	0	0	0	67.9562	7	17	106	92	9	3	27	36.4	118	125	1.8	340	1.6	0.4	1.44		4.4
3		0	0	6	107	14	34.7	99	45	132	0	0	0	0	1	1	1	0	1	1	0	0	0	0	0	0	0	0	0	0	0	66.2877	6.7	15.1	75	33	7.9	2	32	38.1	44	114	0.8	199	3.3	0.3	0.98	332	3.4
3		0	0	0	73	14	28.39	100	38	118	0	0	0	0	2	1	0	0	0	0	0	0	0	0	0	0	0	0	0	0	0	31.0932
2		0		5	79	40	25.15	92	61	130	0	0	0	0	0	0	1	0	0	1	0	0	1	0	0	0	0	0	0	0	0	88.2301		14.2	89		7.6	9	20	34.5		97	0.4	147					3.4
2	0	0	0	10	124	24	46.22	76	38	113	0	0	0	0	1	1	0	0	1	1	0	0	0	0	0	0	1	0	0	0	0	28.189	6.4	13.3	91	47	1.03	7	25	35.2	62	112	0.2	215	2.5	1	1.27		3.5
1		0	0	12	102	28	26.1	99	40	125	0	0	0	1	0	0	1	1	0	1	1	0	0	1	1	0	1	1	0	1	1	90	5.4	14.4	107	65	7.8	6	37	31.3	51	101		151	2.2	0.4			4
2	1	0	0	6	98	16	18.5	100	42	99	0	0	0	1	0	1	1	0	1	1	1	0	1	0	0	0	0	1	0	1	0	50.0658	8.5	14.1	105	178	9.7	13	18	22.6	29	60	0.1	75	3	0.2	2.07	272	4.3
3		0	0	1	82	18	27	96	50	126	0	0	0	0	0	1	0	0	0	0	0	0	0	0	0	0	0	0	0	0	0	29.4986	7.3	11.9	85	65	9.7	9	24	40.4	45	91	0.3	162	3.7	0.7	0.95		3.5
1	0	0	0	7	104	36	77.68	57	65	117	0	0	0	0		1	1	1	0	1	0	0	0	0	0	0	0	1	1	0	0	24.0301	7.5	18.7	83	78	6.9	5	49	57.2	48	113	0.9	171	2.7	2.4	1.31	546	3.6
2		0	0	12	95	20	23.3	96	89	157	1	0	0	0	1	1	1	1	0	1	1	0	1	0	1	0	0	0	0	0	0	90	8.6	21.6	68	78	8	5	26	41.5	23	111	1.4	197	2.8	0.4		325	3.7
2		0	0	5	90	20	36.61	96	51	111	0	0	0	0	1	0	1	0	0	1	0	0	0	0	0	0	0	0	0	0	0	55.1096	6.7	13.4	89	47	8.1	8	22	31.6	44	112	0.3	215	2.8	0.5			3.2
2		0	0	3	119	16	10.87	98	34	97	0	0	0	0			0	1	0	0	0	0	0	0	0	0	0	0	0	0	0	90					4.8	6	24			76			3.1				4.6
3	0	0	0	1	68	20	22.4	99	39	103	0	0	0	0	2	0	0	0	0	0	0	0	0	0	0	0	0	0	0	0	0	25.0877
1	0	0	0	6	87	20	28.5	83	82	154	0	0	0	0	0	1	1	0	0	0	1	0	0	0	0	0	0	0	0	0	0	70.6329	6.8	13.2	90	158	8.6	6	26	37.3	135	109		152	2.7	1.4		517	4
1	0	0	0	11	106	18	40.7	81	88	164	0	0	0	0	1	0	1	1	0	1	0	1	0	0	0	0	0	0	0	0	0	39.8137	7.8	17.3	70	192	8.7	10	23	38.1	83	297	0.4	421	2	0.2		382	3.3
3		0	0	7	91	27	29.95	97	57	127	0	1	0	1	0	0	1	1	0	0	1	0	0	0	0	0	0	0	0	0	0	79.3315	7.3	13.1	90	52	8.5	6	27	40.8	42	101	0.4	140	3.3	0.4			3.6
2	0	0	0	4	106	20	28.3	88	53	119	0	0	0	0	2	1	0	1	0	0	0	0	0	0	0	0	0	0	0	0	0	49.5781		14.3	70		8	8	25	39.7		97	0.3	312			0.97	377	4.2
1		0	0	4	82	20	20.7	99	51	112	0	0	0	0	1	0	0	0	0	0	1	1	0	0	0	0	0	0	0	0	0	55.3945	7.3	13.4	86	218	8.8	6	23	36.1	55	95	0.2	120	3.9	0.6	1.18	432	3.8
1	1	0	0	12	101	18	27.5	96	38	130	0	0	0	0	1	0	1	1	1	1	1	1	1	1	1	1	1	0	0	1	0	82.3753	7	12.9	93	74	7.5	6	42	37.5	52	111	0.6	115	2.6	1.1		419	3.5
1	0	0		2	110	32	32.15	98	57	98	0	0	0	0	1	0	0	0	0	1	0	0	0	0	0	0	0	0	0	0	0	40.3945	6.1	13.8	98	119	8.2	8	22	34.4	53	106	0.5	148	2.1	1.3	1.03		4.1
2	1	0	0	6	102	28	35.4	92	78	176	0	0	0	0	2	1	1	1	0	1	0	0	0	0	1	0	0	0	0	1	0	65.411	6.8	14	93	156	9.2	12	25	44.2	106	104	0.6	324	2.5	0.9		357	3.8
1	0	0	0	2	78	27	29.6	86	44	118	0	0	0	0	5	1	1	0	0	0	0	0	0	0	0	0	0	0	0	0	0	90	5.9	13.9	86	129	8.4	9	24	33.6	73	113	0.4	223	1.9	0.6	1.04	464	3.8
3	0	0	0	3	124	10	31.27	91	62	126	0	0	0	0	3	1	1	0	0	1	0	0	0	0	0	0	0	1	0	0	0	56.7205		14.7	88		8.9	4	26	42.4		154		340					4.2
1	0	0	0	8	129	28	34.86	90	45	130	0	0	0	0	1	0	1	0	1	1	0	0	0	0	0	0	0	0	0	0	0	21.9836	6.8	14.3	93	125	3.7	5	27	37.9	103	101	0.3	55	2.3	0.7	0.96	400	3.8
2	0	0		0	106	16	26.78		62	120	0	0	0	0	0	0	0	0	0	1	0	0	0	0	0	0	0	0	0	0	0	32.0959
2	0	0	0	1	70	20	42.2	97	43	133	0	0	0	0	0	0	0	0	0	1	0	0	0	0	0	0	0	0	0	0	0	30.1315
2		0	0	6	103	18	38.7	93	57	136	0	0	0	0	0	0	1	1	0	1	0	1	0	0	0	0	0	0	0	0	0	71.6164		15.3	91		7.6	6	27	36.6		103		221			0.96	313	3.5
1		0	0	1	90	36	41.6	83	64	119	0	0	0	0	2	1	0	0	0	1	0	0	0	0	0	0	0	0	0	0	0	28.6219	7.2	12.8	86	65	8.6	12	25	43.4	62	110		260	2.8	0.8			3.7
2	1	0	0	1	127	42	24.8	94	58	133	0	0	0	0	0	1	0	0	0	0	0	0	0	0	0	0	0	0	0	0	0	40.2219	6.3	12.6	83	57	8.4	12	24	40.8	51	127	0.2	180	2.6	0.5	1.06	471	4.3
2	0	0	0	8	52	32	26.5	99	32	81	0	1	0	0		1	1	0	0	1	1	0	1	0	0	0	0	0	0	1	1	90	7.5	16.2	83	116	8.1	8	27	26.6	23	97	0.8	203	2.2	0.5	3.33		4.6
3	1	0	0	4	113	16	21.7	98	39	114	1	0	1	0	4	1	0	1	1	0	0	0	0	0	0	0	0	0	0	1	0	31.3534	6.3	12.6	89	58	9.2	9	25	42.4	12	92	0.6	212	3.6	0.5	0.94	129	4.1
2	0	0	0	11	85	22	42.72	95	68	149	0	0	0	0	1	0	1	0	0	1	1	0	1	0	0	1	0	1	0	0	0	85.4027	6.6	16.3	86	137	8.7	4	30	32.4	19	261		322	2.4	0.7			4.4
1	1	0	0	5	84	20	22.3	95	65	159	0	0	0	0	0	1	1	0	1	1	0	0	0	0	0	1	0	0	1	0	0	90	6.6	13	91	75	8	12	20	41.6	99	125	0.3	171	2.7	0.6	1.06	423	3.8
2	0	0	0	8	91	35	41.2	94	55	123	0	0	0	0	4	0	1	0	1	1	1	1	0	0	0	0	1	0	0	0	0	43.7315	7.2	12.9	88	46	8.4	12	22	37.3	60	101	0.2	149	3.5	0.5	1.14	550	3.6
3		0	0	4	79	20	32.32	99	61	149	0	0	0	0	3	0	1	0	0	1	0	0	0	1	0	1	0	0	0	0	0	74.6712		13.1	88		9	1	30	41		93	0.3	212			1.01	176	3.6
2		0	0	3	90	20	24.1	91	49	134	0	1	0	0	2	1	0	0	0	0	0	0	0	0	0	0	0	0	0	0	0	90		13.9	90		8.3	10	23	41.2		82		133			1.01	228	3.6
2	1	1	0	8	114	26	41.03	85	48	136	0	0	0	0	3	1	1	0	1	1	0	0	0	0	1	0	1	0	0	0	0	42.2685	7.7	12.2	93	62	8.5	9	24	44	40	247		189	2.8	0.4			4
2		0	0	12	111	24	30.8	90	94	198	0	0	0	0	0	0	1	0	1	1	1	0	0	0	0	0	0	0	0	0	0	90		14.6	88		8.4	10	29	42		106	0.6	123			1.84		3.5
3		0		2	64	17	33.62	100	40	108	0	0	0	0	1	0	0	0	0	1	0	0	0	0	0	0	0	0	0	0	0	18.6027
2	1	0	0	13	119	22	32.7	95	42	113	1	0	0	1	5	1	1	1	1	1	0	1	1	0	0	0	0	0	0	0	0	59.5589		18.6	84		8.8	7	24	26		115		191			1.05		3.6
2	0	0		0	60	16	30.35	100	51	120	0	0	0	0	1	0	1	0	0	1	0	0	0	0	0	0	0	0	0	0	0	38.6082
2	0	0	0	4	104	24	32.9	97	37	132	0	0	0	0	2	0	1	0	0	1	0	0	0	0	0	0	0	0	0	0	0	85.4712		12.7	92		8	8	25	39.4		107		153				338	3
3	0	0		6	106	12	27.47	98	51	129	0	1	0	0	1	0	1	1	0	1	0	0	0	0	0	1	0	0	0	0	0	68.6137	6.4	12.1	92	77	8.2	4	26	40.5	9	136		236	3.2	0.3	1.13	125	3.6
2		0		4	106	18	48.06	88	54	120	0	0	0	0	1	1	0	0	0	1	1	0	0	0	0	0	0	0	0	0	0	45.9096					8.4	5	28			101							4.6
1	0	0	0	3	89	16	21	98	73	159	0	1	0	1			1	0	0	1	1	0	0	0	0	0	0	0	0	0	0	90		13.2	90		8.9	6	25	42		103	0.6	209					4.2
2	0	0	0	5	120	24	46	93	50	121	0	0	0	0	2	1	1	0	0	1	0	1	0	0	0	0	0	1	0	0	0	26.4493	7.8	11.7	82	56	8.5	10	26	41.8	94	255	0.3	95	3.4	0.7	1.01	668	3.7
2	0	0	0	10	85	16	26.1	95	92	162	0	1	0	0	2	0	1	0	0	1	1	0	0	0	0	0	1	0	0	0	0	59.8082	5.8	13.2	92	98	7.1	9	28	27.7	18	79	0.5	127	2.4	0.6			3.6
1	1	0	0	14	72	18	30.2	92	128	230	0	0	0	1	1	1	1	1	0	1	1	0	0	0	0	0	0	1	0	0	0	90	6.8	14.5	93	122	7.9	12	26	38.5	55	266	0.8	187	2.1	0.5	1	415	3.9
1	0	0	0	10	131	31	66.4	73	78	144	0	0	0	0	2	0	1	0	1	1	0	0	0	0	1	0	1	0	1	0	0	28.9534	6.5	13.7	86	56	7.6	12	25	39.7	138	145		154	2.3	3.1	1.11		4
1		0	0	6	70	18	22.2	98	95	157	0	0	0	0	1	1	1	0	0	1	1	1	0	1	0	0	1	1	1	0	0	52.9068	7.1	26.5	85	463	9.4	12	24	28.5	56	151	1	130	1.9	17.5		337	4.8
2	1	0	0	9	100	20	30	93	72	159	0	1	0	0	2	1	1	1	1	1	1	1	0	0	0	0	1	0	0	0	0	74.7562	5.8	13.9	93	49	7	9	21	37.9	45	110		244	2.2	0.3			4.4
1	0	0	0	16	77	25	26	88	57	134	0	0	0	1	2	0	1	1	1	1	1	0	0	0	0	0	1	0	0	1	0	65.8247		14.5	100		8.5	17	25	33.6		139		182	1.9				3.8
2	0	0	0	0	83	18	29.6	97	42	116	0	0	0	0	2	0	0	0	0	0	0	0	0	0	0	0	0	0	0	0	0	23.1178
1		0	0	9	91	16	21.3	100	81	155	0	0	0	1	1	1	1	0	0	0	1	0	0	0	0	0	0	0	0	1	0	53.6877	7.3	12.5	89	329	9.6	9	23	34.9	27	131	2.3	352	2	0.4			4.7
3	0	0	0	6	115	27	27.1	92	45	130	0	1	0	0	0	1	1	1	0	1	0	0	0	0	0	0	0	0	0	0	0	68.1507	7.1	13.3	99	52	8.2	6	26	40.4	42	115	0.5	116	3.2	0.6		232	4
3	0	0	0	0	70	16	26.9	96	32	121	0	0	0	0	0	0	0	0	0	0	0	0	0	0	0	0	0	0	0	0	0	25.4
3	0	0		0	79	18	21.47	99	63	139	0	0	0	0	1	0	0	0	0	1	0	0	0	0	0	0	0	0	0	0	0	23.3863
2	0	0	0	15	59	22	22.1	94	79	149	0	0	0	0	0	1	1	0	1	1	1	0	1	0	0	0	0	1	0	0	0	90	6.3	16.8	95	57	8.6	5	26	34.4	35	99		79	3	0.7	2.28		3.6
1	1	0	0	8	111	32	24.9	85	74	159	0	1	0	0	2	1	1	0	1	1	0	1	0	1	0	0	1	1	1	0	1	69.4658	5.8	12.5	92	166	7.6	10	24	42.5	34	153	1.4	197	2.4	1.1	1.39	644	4.4
2	0	0		0	92	18	27.67	99	51	127	0	0	0	0	1	0	0	0	0	1	0	0	0	0	0	0	0	0	0	1	0	34.463	6.3	15.4	67	190	8.4	6	22	33.3	24	100	1	202	2.1	0.4	1.07		5
2	1	0	0	10	102	24	30.8	91	49	120	0	1	0	0	2	1	1	0	1	1	1	0	0	0	0	0	0	1	0	1	0	57.5425	8.1	14.5	72	45	8.6	12	16	43.2	50	212	0.4	142	3.5	0.6	0.99	396	4.3
1		0	0	1	80	11	35.15	90	54	129	0	0	0	0	0	1	1	0	0	1	0	0	0	0	0	0	0	0	0	0	1	85.8685	7.9	16.2	84	106	9.2	7	44	29.6	97	115	0	301	2.7	0.6	1.26	451	4.4
3		0	0	1	92	26	28.7242	97	51	124	0	0	0	0	0	0	0	1	0	1	0	0	0	0	0	0	0	0	0	1	0	38.1096	6.7	12.9	88	59	7.8	6	25	39.2	37	95	0.3	222	3.1	0.3			4
3		1	0	7	135	16	43.2	95	72	183	0	1	0	0	3	0	1	1	0	1	0	0	0	0	0	1	0	0	0	0	0	47.3918	6.9	13.2	87	73	9	9	27	42.4	42	228	1.3	264	3.2	0.4			4.8
3		0	0	0	78	18	31.94	88	45	107	0	0	0	0	3	1	0	0	0	1	0	0	0	0	0	0	0	0	0	1	0	45.3151		13.6	96		8.2	5	25	45.8		94		403					4.2
2		0	0	5	60	22	29.9	88	33	83	0	0	0	0	5	1	0	0	0	1	0	0	0	0	0	0	0	0	0	1	0	45.863	5.9	12.9	88	53	7.9	12	16	36.4	34	127		218	2.5	0.9	1.3		4.6
3		0	0	0	168	32	12.69	100	42	138	0	0	0	0	1	1	0	0	0	0	0	0	0	0	0	0	0	0	0	0	0	17
1		0	0	10	109	28	39	96	154	186	0	0	0	0	1	1	1	1	0	1	1	0	0	0	0	0	1	1	0	0	1	62.1205	6.5	15.8	87	76	8.1	10	26	34.6	31	178		199	2.2	0.9	1.02	395	5
2		0	0	3	84	20	24.6	92	51	128	0	0	0	1	1	0	1	0	0	0	0	0	0	0	0	0	0	0	0	0	0	63.5014					9.3	11	25			109							3.5
2		0	0	2	84	24	44.2	88	40	123	0	0	0	0	4	0	1	0	1	1	0	0	0	1	1	0	0	0	0	1	0	57.211	6.6	13.2	87	53	8.2	9	25	32.6	21	93	0.3	114	3.2	0.4	0.91	376	3.9
2		0	0	4	96	44	25.8	93	54	132	0	0	0	0	3	1	0	0	0	0	0	0	0	0	1	0	0	0	0	0	0	51.2959	7.3	12.5	89	66	8	11	24	40.4	47	129	0.3	262	3.1	0.4		386	3.7
3	1	0		2	77	16	30.66	100	28	85	0	0	0	0	2	0	0	0	0	1	0	0	0	0	1	0	0	0	0	0	0	25.2082	6.3	16.4	85	100	7.9	8	20	35.8	48	82		203	2.1	0.7		184	3.7
2		0		2	91	20	23.34	93	35	113	0	0	0	0	3	1	0	0	0	1	0	0	0	0	0	0	0	0	0	0	0	62.9726
2	1	0	0	7	75	20	28.1	90	45	114	0	0	0	0	3	1	1	0	0	1	0	0	0	0	1	0	0	1	0	0	1	62.9726	6.7	11.5	91	121	8.9	10	23	40.2	86	124	0.4	233	2.5	0.6		385	3.6
2		0	0	6	85	18	35.24	97	59	145	0	0	0	0	0	0	1	1	1	1	0	0	0	0	0	0	1	1	0	0	1	68.9836	6.6	13.4	93	122	8.8	11	27	41.3	35	112	0.4	163	3	0.5	0.96		4.1
1		0	0	3	112	16	31.4926	96	67	177	0	0	0	0	4	1	1	0	1	1	0	0	0	0	0	0	0	0	0	1	0	42.5781	5.8	13.9	90	66	7.8	10	22	37.1	130	102		36	2.4	3			3.5
1		0	0	4	111	24	35.8	95	78	153	0	0	0	1	2	1	0	0	1	1	0	0	0	0	0	0	0	0	0	0	0	42.5781	5.3	14.2	87	49	7.7	11	20	32.6	134	100	0.4	48	2.2	2	0.98		3.2
2	0	0	0	1	92	36	41.2	99	63	133	0	0	0	0	0	0	0	0	0	1	0	0	0	0	0	0	0	0	0	0	0	28.3534												373
1		0	0	2	102	20	30.7	92	69	139	0	0	0	0	3	1	1	0	0	1	0	0	0	0	0	0	0	0	0	0	0	47.674	6.6	12.5	80	174	7.8	9	21	38.3	71	95	1.2	444	2.8	0.8	1.01		4.1
1		0	0	7	106	32	48.8	93	54	129	0	0	0	0	2	0	1	0	1	1	0	0	0	0	0	0	1	0	0	1	0	30.0164	6.4	16	82	58	8.3	12	25	46.1	71	127	0.3	290	2.1	0.4			3.8
2		0	0	5	83	22		93	65	135	0	0	0	0	3	0	1	0	0	1	0	0	0	0	0	0	0	0	0	0	0	76.7425		13.2	85		8	5	24	36.4		144	0.3	281			1.07		3.7
1		0	0	5	71	21	25.8	92	79	149	0	0	0	0	3	0	1	0	0	1	0	0	0	0	0	0	0	0	0	1	1	76.7425	5.8	13.7	85	343	7.9	9	22	32.7	64	99	0.4	359	1.2	0.3			3.6
2		1	0	7	135	48	34.41	93	78	160	0	0	1	0	0	1	1	1	0	1	0	0	0	0	0	0	0	0	0	0	0	53.5781		13	92		8.9	6	24	44.7		167	0.2	199					4.1
2	0	0	0	3	95	26	28.7	90	50	134	0	0	0	0	3	1	0	0	1	0	0	0	0	0	0	0	0	0	0	0	0	41.3589	7.4	12.6	85	79	8.4	7	25	46	71	102	0.1	122	3.4	0.6			3.5
2		0	0	8	118	18	31.62	95	46	142	0	0	1	0	3	1	0	1	1	1	0	0	0	0	1	0	0	0	0	0	0	26.6356	6.4	13.2	84	75	8.5	4	26	42.4	38	123	0.4	171	2.7	0.5	1.06		3.4
1	1	0	0	7	85	28	25.4	91	40	108	0	1	0	0	1	1	1	0	1	0	0	0	0	0	1	1	0	1	0	0	0	90	6.1	14.3	94	49	8.5	13	22	38.2	32	119		224	1.8	1.7			4
1	1	0	1	7	63	20	36.32	98	71	129	0	0	0	0	3	1	1	0	1	1	0	1	1	0	1	0	1	1	1	1	1	52.9589	5.4	13.8	97	97	7.2	6	28	24.2	88	163	0.2	117	2.2	1.9	1.62	430	2.3
2		0	0	1	102	24	29.78	98	71	164	0	0	0	0	3	0	0	0	0	0	0	0	0	0	0	0	0	0	0	0	0	45.9041
1		0	0	6	67	24	25.6	98	51	116	0	0	0	1	1	0	1	0	0	0	0	0	0	0	0	0	0	0	1	0	0	70.3808	4.7	20.9	89	1248	8	7	19	30.9	150	79	0.4	315	1.1	20.9			3
2		0	0	5	91	22		94	93	158	0	0	0	0	0	1	1	0	0	1	0	0	0	0	0	0	0	0	0	0	1	90
2		0		0	102	20		98	48	130	0	0	0	0	3	1	0	0	0	1	0	0	0	0	0	0	0	0	0	0	0	60.9178		13.5	87		8.1	5	25	41.2		132		242					3.7
2		0	0	3	92	20	24	98	43	134	0	0	0	0	1	1	0	0	0	1	0	1	0	0	0	0	0	0	0	0	0	54.3726	7.4	12.6	89	109	7.9	7	27	42.9	54	96	0.5	176	3.5	0.2	0.93	390	3.6
2		0	0	3	124	32	21.9	94	46	119	0	0	0	0	1	1	1	0	1	0	0	0	0	0	0	0	1	1	0	1	0	35.3562	6.9	18.2	90	72	8.6	11	34	32.7	21	158	0.8	397	2.5	0.2		162	3.6
2	0	0	0	0	93	24	32.2	92	52	141	0	0	0	0	3	0	0	0	0	1	0	0	0	0	0	0	0	0	0	0	0	45.9041	6.7	15.9	80	64	8.4	13	21	35.2	16	87	0.6	479	2.6	0.4		293	4
1		0	0	4	79	40	30.3	75	81	154	0	0	0	0	2	1	0	0	1	1	0	0	0	0	1	0	0	0	1	0	0	62.3288	6.8	12.8	84	147	8.4	7	36	40.5	80	113	0.5	201	2.5	1.1	1		4.1
1	1	0	0	7	78	30	26.6	96	59	107	0	1	0	0	1	1	1	0	1	1	0	1	0	0	0	1	1	1	0	0	1	80.4	5.6	16.2	94	99	7.4	14	16	35.8	92	119		148	1.7	0.6			5.1
1	1	0	0	6	67	23	45.5	94	36	89	0	0	0	0	3	1	1	1	1	1	0	0	0	0	0	0	0	0	1	1	0	54.6931	5.6	13.3	91	71	7.5	7	26	43.3	31	147	0.7	180	1.6	3.5		392	3.9
2	1	0	0	10	70	16	41.9	100	52	120	0	0	0	0	1	1	1	1	0	1	0	0	0	0	0	0	0	0	0	0	0	56.2356							21										3.9
1	0	0	0	2	102	20	26.1602	97	35	121	0	0	0	0	3	1	0	0	1	1	0	0	0	0	0	0	0	0	0	0	0	44.6767	7.7	12.6	86	120	8.5	9	43	43.9	51	116	0.4	323	2.5	0.7	1.02	652	3.5
1	0	0	0	7	100	33	25.3234	97	68	150	0	0	0	0	3	1	1	0	1	1	0	0	0	0	0	0	1	0	0	1	0	44.6767	6.3	12.6	88	104	8.2	10	26	36.8	55	92	0.3	339	2	0.8	0.98		4.1
1	1	0	0	11	100	20	28.3	88	68	137	0	0	0	0		0	1	0	1	0	0	0	0	0	0	0	0	0	0	1	0	70.4082	6.3	14.1	85	96	8.1	10	24	28.8	49	103	0.6	292	1.9	1			3.7
2		0	0	3	78	20	33.1	93	41	91	0	0	0	0	0	0	1	1	1	1	0	0	0	0	0	0	0	0	0	0	0	76.7836
3	0	0	0	6	70	18	27.5664	99	46	120	0	0	0	0	4	1	1	0	1	1	0	0	0	0	0	0	0	1	0	0	0	56.989	7.3	12.2	91	71	8.3	8	26	47.8	34	141		137	3.7	1.5	1.21		3.4
2		0	0	1	106	36	29	91	83	161	0	0	0	0	3	1	0	0	0	0	0	0	0	0	0	0	0	0	0	0	0	37.2438	6.6	13	85	51	7.9	10	23	42	32	96	0.3	199	3	0.5	1	561	4.1
2	0	0	0	9	52	25	37.2	94	128	232	0	0	0	0	0	1	1	0	1	1	1	0	0	0	1	0	1	0	0	1	0	67.0055	5.9	15.2	94	104	7.9	8	20	31.2	95	97	0.8	598	2.1	0.3		343	3.6
1		0	0	6	109	26	38.27	91	67	124	0	0	0	0	3	1	1	0	1	1	0	0	0	0	1	0	0	0	0	0	0	64.5288	7.7	15.9	88	244	8.6	9	18	47	174	122		279	3	0.8	0.99		4.2
2		0	0	3	117	22	57.86	94	38	104	0	0	0	0	3	0	0	0	0	1	0	1	0	0	0	0	0	0	0	0	0	41.0575	7.6			95	7.9	8	21		86	335			2.9	0.3	1.01	280	3.6
2		0	0	1	65	18	32.8	99	50	133	0	0	0	0	3	1	1	0	0	1	0	0	0	0	0	0	0	0	0	0	0	48.4192	6.7	12.7	91	57	8.3	9	26	37.8	46	95		283	2.7	0.4			3.4
2		0	0	1	112	20	29.8	97	58	141	0	0	1	0	3	1	0	0	0	0	0	0	0	0	0	0	0	0	0	0	0	51.3699
2		0	0	3	74	18	24.1	95	55	116	0	0	0	0	3	0	0	0	0	0	0	0	0	0	0	0	0	0	0	0	0	23.7534												302
1	1	0	0	7	98	26	21.4	89	24	76	0	0	0	0	3	0	1	0	0	1	0	0	0	0	1	0	0	0	0	1	0	40.6301	6	13	85	308	7.9	8	22	30.7	121	106		395	1.5	0.4			4.5
3		0	0	3	78	18	32	92	91	172	0	0	0	0	0	1	1	0	0	1	0	0	0	0	0	0	0	1	0	0	0	86.2192	6.5	13.2	90	100	8.2	11	22	43.8	23	223	1.2	142	3.4	0.4	0.97		4.1
2		0	0	4	94	28	29.62	92	35	114	0	0	0	0	3	1	1	0	0	1	0	0	0	0	0	0	0	0	0	0	0	38.7562		12.8	82		7.8	9	21	42.3		250	0.4	217					4.6
2	0	0	0	0	85	18	23.5	91	47	117	0	0	0	0	3	1	0	0	0	0	0	0	0	0	0	0	0	0	0	0	0	71.7479	6.6	13.1	95	106	8.2	12	23	34.1	24	128	0.3	177	3	0.8	0.96	321	3.8
1		0	0	6	106	25	21.2229	93	52	142	0	0	0	0	3	1	1	0	1	1	0	0	1	0	0	0	0	1	0	1	0	38.7562	5.8	12.8	83	77	7.1	7	19	40.8	43	240	0.6	276	1.8	1.1	1.49	438	5.2
2		0	0	4	90	26	21.63	99	87	186	0	0	0	0	4	0	1	1	0	0	0	0	0	0	0	0	0	0	0	0	0	89.7452		15.5	90		8.7	6	28	41.1		98	1.4	182					3.3
2	1	0	0	2	96	18		95	46	120	0	0	0	0	3	0	0	0	0	1	0	0	0	0	0	0	0	0	0	0	0	53.7014	7.5	12.8	88	109	8.9	10	23	38.6	40	140	0.3	210	3.3	0.6			3.8
1		0	0	5	104	20	26.32	98	50	135	0	0	0	0	2	1	1	0	1	1	0	0	0	0	1	0	0	1	0	0	0	62.9425	6.5	15	76	133	7.8	9	20	36.9	86	225		257	2.4	0.6			3.8
2	1	0	0	0	108	24	21.6	84	54	126	0	0	0	0	3	1	0	0	0	0	0	0	0	0	0	0	0	0	0	0	0	41.6658	7.4	12.9	98	89	8.5	9	26	41.4	54	102	0.4	318	2.6	0.4	0.97	388	4.2
1	1	0	0	7	93	40		93	81	158	0	0	0	0	5	1	1	1	0	1	1	0	0	0	1	0	1	0	0	1	1	73.4411		15.5	97		9.8	13	18	32.3		77	1.4	294				380	4.3
3		0	0	5	111	30	29.8	98	42	130	0	0	0	0		0	0	0	1	0	0	1	0	0	0	0	0	1	1	0	0	21.9836		13.7	91		9	13	25	31.9		121	0.4	210			0.98	233	4
2		0	0	6	105	20	32.61	100	14	136	0	0	0	0		1	1	0	0	1	0	0	0	0	0	0	0	0	0	0	0	73.4986	8.7	12.6	89	109	9.7	14	18	45.5	22	375	0.7	212	3.5	0.6	1.27		4.3
1		0	0	2	110	55	22.46	83	56	131	0	0	0	0		1	0	0	0	1	0	0	0	0	0	0	0	0	0	0	0	61.3945	6.2	13	93	126	7.3	10	21	36.1	47	155		279	1.6	0.7			3.4
1	1	0	0	7	104	28	25.92	89	23	108	0	0	0	0	2	0	1	0	1	0	0	0	0	0	0	1	0	0	0	1	1	49.4603	5.3	12.3	96	61	7.6	5	25	34.9	33	211	0.5	269	1.8	0.4	1.14	514	4.4
1	0	0	0	8	128	19	28.4	97	43	106	0	0	0	0	2	1	1	1	1	1	0	0	0	0	1	1	0	0	0	1	1	61.3945		13.4	91		7.4	9	23	33.5		182	0.2	263			1.1	516	3.5
1		0	0	1	91	32	23.12	53	44	87	0	0	0	0	4	0	0	0	0	0	0	0	0	0	0	0	0	0	0	0	1	84.589		17.6	92		6.8	7	21	38.6		129	0.5	215			1.13	560	4.9
2		0	0	0	72	26	25	93	42	85	0	0	0	0	5	0	0	0	0	0	0	0	0	0	0	0	0	0	0	0	1	84.589
2		0	0	2	136	44	13.08	88	20	97	0	0	0	0	4	0	0	1	0	0	0	0	0	0	0	0	0	0	0	0	0	17
1		0	0	5	108	60	25.9	87	36	123	0	0	0	0	3	1	1	0	1	0	0	0	0	0	0	0	0	0	0	0	0	45.0027	6.9			251			46		50	76			2.1	1.1
1	1	0	0	6	95	31	29.0013	95	50	105	0	0	0	0	5	1	1	0	1	1	0	0	0	0	0	0	0	1	0	1	0	45.0027	5.3	15	86	162	8.5	12	27	41.2	37	89	0.4	457	1.4	0.7	1.17	528	4.1
2		0		4	104	18	20.67	99	27	109	0	0	0	0	0	0	0	0	0	1	0	0	1	0	0	0	0	0	0	0	0	20.4438					8	5	20			139							3.7
1	0	0	0	9	96	15	24	96	30	110	0	0	0	0	2	1	1	0	1	0	0	1	0	0	1	0	1	0	0	1	1	62.2411	7.2	12.8	89	223	7.9	9	28	42.2	90	143		167	2.7	1.6			4.1
2		0	0	3	88	16	22.2	98	40	114	0	0	0	0	2	1	0	0	0	0	0	0	0	0	0	0	0	0	0	0	0	59.737	6.8	17.6	69	92	8.7	13	19	39.9	20	83	0.9	381	2.3	0.8	1.1	403	4.7
2	0	0	0	11	63	20	28.5	99	85	160	0	0	0	0	0	1	1	0	1	1	1	0	1	0	0	0	0	0	0	0	0	72.5781	6.7	14	99	82	8.3	8	19	32.2	18	74	0.9	115	3.1	1.2	1.25	290	5
2	1	0	0	6	98	28	33.28	91	46	146	0	0	0	0	3	1	1	0	1	1	0	0	0	1	0	0	0	1	0	0	0	56.7753	6.5	14.8	91	49	7.7	12	30	40	69	131	0.4	150	2.7	0.4	0.99	722	3.7
2		0	0	4	115	20		100	87	207	0	0	0	0	1	1	1	0	0	1	0	0	0	0	0	0	0	0	0	1	0	24.4986		13.1	91					37.4		112		132
2	0	0	0	2	85	16	26.8	97	51	133	0	0	0	0	1	1	0	0	1	0	0	0	0	0	0	0	0	0	0	0	0	58.5233		12.4	92		7.8	7	26	45		165	0.2	105					3.8
1		0	0	3	97	18	21.6	97	53	126	0	0	0	0	1	1	1	0	0	0	0	0	1	0	0	0	0	0	0	0	0	75.0986		16.9	83		8.7	11	23	41.5		135	0.3	211			0.93	565	4.7
2	0	0	0	6	65	15	47.1	93	68	129	0	0	0	0	0	0	1	0	0	1	1	0	0	0	0	0	0	1	0	0	0	74.8027		16.4	94		8.3	11	26	37.3		297	0.1	161			1.01	363	4.8
1	0	0	0	6	89	22	28.2	86	55	131	0	0	0	0	2	1	1	1	1	0	0	0	0	0	0	0	0	0	0	1	0	57.9479	6.6	12.6	91	83	8.3	8	27	45.3	47	88	0.4	169	2.1	0.7	1.11	424	4.2
2	1	1	0	2	108	28	34.4	92	44	131	0	0	0	0	3	1	0	0	0	1	0	0	0	0	0	0	0	0	0	0	0	47.6658	7.1	12.5	98	77	8.3	8	25	42.9	70	110	0.6	144	3.1	0.5	1.01	301	4.4
2		0	0	4	87	20	29.2	95	72	175	0	0	1	0	0	1	1	0	1	0	0	0	0	0	0	0	0	0	0	0	0	64.537		13.5	99		9.1	10	27	49.5		80	1.1	130			0.84	285	3.8
2	0	0	0	0	76	18	29.2	99	61	128	0	0	0	0	3	0	0	0	0	0	0	0	0	0	0	0	0	0	0	0	0	39.1507
1		0	0	4	82	19	27.28	94	43	125	0	1	0	0	0	0	1	0	0	0	1	0	0	0	1	0	0	0	0	1	0	77.3096		18.8	105		7.8	7	29	28.4		112		424					4.2
2	1	0	0	2	113	22	41.21	95	44	128	0	0	0	0	3	0	0	0	0	1	0	0	0	0	1	0	0	0	0	0	0	37.6603	7	12.9	81	75	8.3	8	38	40.1	19	101	0.4	213	2.7	0.5	1.15	236	3.4
2	0	0	0	4	66	20	37.9	91	45	116	0	0	0	0	0	1	0	0	1	1	0	0	0	0	1	0	0	0	0	0	0	54.6493		14.6	99		7.6	7	29	42.4		107	0.4	115			0.95	150	3.3
1	0	0	1	6	86	14	20.11	100		131	0	1	0	0		1	1	0	0	0	0	1	0	1	0	0	1	1	1	1	1	40.4466	6.7	18.8	89	120	7.6	6	31	27.5	375	247		160	2.5	5.4	2.17	1106	2.3
3		0	0	0	150	50	11.24	100	18	102	0	0	0	0	0	0	0	0	0	0	0	0	0	0	0	0	0	0	0	0	0	17
1		0	0	5	88	16	18.2	94	47	126	0	0	0	0	0	1	0	0	1	0	0	0	0	0	0	0	0	0	0	0	0	75.7863		16.5	83		8	7	26	26.4		90	0.3	413			1.09	348	3.5
2	1	0	0	4	90	30	41.1	92	70	171	0	0	0	0	3	1	1	0	1	1	0	0	0	0	0	0	0	1	0	0	0	42.2685	6.7	12.3	90	66	8.8	10	23	40.5	38	189	0.7	228	2.5	0.5	1	810	4.2
2		0	0	4	120	24	26.23	100	37	80	0	0	0	0	1	0	0	0	1	0	0	0	0	1	0	0	0	0	1	1	0	17	5.8	12.7	85	90	4.2	4	22	28.4	16	160	0.4	113	1.8	0.4	1.36	153	3.2
2		0	0	2	129	20	43.41	96	49	143	0	0	0	0	4	0	0	0	0	1	0	0	0	0	1	0	0	0	0	0	0	28.2986	7.3	12.8	90	78	7.6	6	26	42.8	50	188	0.1	215	2.7	0.3		485	3.7
2		0	0	4	115	18	33.27	98	54	144	0	0	0	0		0	1	0	0	1	0	0	0	0	0	0	0	0	0	0	0	48.8301		11.8	86		8.3	6	26	31.2		241	0.3	234					3.5
2	1	1		2	125	18	27.0319	100	13	92	0	0	0	0	1	0	0	0	0	1	0	0	0	0	0	0	0	0	0	0	0	44.6849		16.6	81		7.8	4	24	25		94		228					3.9
2	1	0	0	1	93	21	35.7	94	55	143	0	0	0	0	1	1	0	0	0	1	0	0	0	0	0	0	0	0	0	0	0	47.937		12.4	90		9	8	26	38.9		116	0.2	195			0.93	259	4.6
2		0	0	0	104	18	32.68	78	50	130	0	0	0	0	3	1	0	0	0	1	0	0	0	0	0	0	0	0	0	0	0	48.4575		14.2	88		7.3	5	26	40		147		209					3.8
2	1	0	0	2	93	34	44.2	96	59	110	0	0	0	0	4	0	0	0	1	1	0	0	0	0	0	0	0	0	0	0	0	28.2986	6.5	13	89	61	7.2	9	24	30.5	24	129	0.4	232	2.4	0.3	0.98	420	4.4
2	0	0	0	0	91	18	36.94	96	51	130	0	0	0	0	0	0	0	0	0	1	0	0	0	0	0	0	0	0	0	1	0	28.3233
1	1	0	0	6	110	22	31.1	97	65	146	0	0	0	0	4	1	1	0	1	1	0	0	0	0	0	0	0	1	0	1	0	74.989	7.1	14.9	87	87	8.2	16	17	30.7	17	190	0.4	183	1.8	0.6	1.1	226	4.1
2	1	0	0	0	97	18	27.4	89	36	91	0	0	0	0	1	0	0	0	0	0	0	0	0	0	1	0	0	0	0	0	0	44.6849		17.3	78		8.3	10	21	28.5		109	0.4	252			0.89	297	4.2
2		0	0	1	86	20	42.5	96	64	126	0	0	0	0	2	1	0	0	0	1	0	0	0	0	0	0	0	0	0	0	0	28.9918		12.8	87		9.2	13	24	43.6		109	0.5	273			0.94	310	3.7
3	0	0	0	10	120	26	45.5	99	59	162	0	0	1	0	0	0	1	0	0	1	0	0	0	0	0	0	0	0	0	1	0	42.2986	6.1	12.9	123	85	8.6	10	23	28.9	48	142	0.7	420	2.8	0.6	0.98	243	3.7
1	0	0	0	4	65	27	31.7	98	48	90	0	0	0	0	1	0	0	0	1	1	0	0	0	0	0	0	0	0	0	1	0	75.2794	6.7	13.9	92	58	7.8	9	25	36.4	49	210	0.4	219	2.3	0.2	0.96	634	3.5
2		0	0	0	115	22		97	52	136	0	0	0	0	3	0	0	0	0	1	0	0	0	0	0	0	0	0	0	0	0	34.8027		12	88		8.1	5	36	36.1		128	0.4	254			1	186	3.6
3	0	0	0	3	92	22	21	96	63	121	0	0	0	0	0	1	0	0	0	0	0	0	0	0	0	0	0	0	0	1	0	45.7425		12.1	89		8.6	9	26	36		86	0.4	167			1.06	182	3.8
3	1	0	0	1	79	25	23.5	99	65	125	0	0	0	0	0	1	0	0	0	1	0	0	0	0	0	0	0	0	0	0	1	59.3425	6.4	13.3	105	112	8	7	28	34.5	20	111	0.3	123	2.4	0.2	1.12	150	3.8
3	1	0	0	4	67	18	22.1	97	50	132	0	0	0	0	1	1	1	0	0	0	0	0	0	0	0	0	0	0	0	0	0	20.1397		11.5	85		8.2	9	26	49.2		92		312					4.4
2		0	0	4	102	20	33.8	99	59	146	0	0	0	0	3	0	1	0	0	1	0	0	0	0	0	0	0	1	0	0	0	53.3397		12.2	83		8	13	21	33.1		136	0.3	238			0.94	405	3.7
2		0		5	118	18	23.41	97	80	163	0	0	0	0	3	0	1	0	0	1	0	0	1	0	0	0	0	0	0	0	0	56.2301		12.8	85		8.1	3	23	33.3		148		306			1.08	262	3.8
2		0	0	4	79	16	27.1	96	92	173	0	0	1	1	0	1	0	0	0	0	0	0	0	0	0	0	0	0	0	0	0	75.8959
1		0	0	4	102	22	24.4	95	45	107	0	0	0	0	3	0	1	0	0	1	0	0	0	0	0	0	0	0	0	0	0	56.2301	6.2	13	87	73	8.5	13	17	36	26	273	0.4	381	2.6	0.3	1.06	399	4.3
2		0	0	1	96	22	33.4762	99	72	139	0	0	0	1	1	0	1	0	0	1	0	0	0	0	0	0	0	0	0	0	0	69.7836		13.1	84		9	6	27	33.6		135	0.2	253			1.07	229	4
1	0	0	0	7	90	22	26.8	99	53	135	0	0	0	0	2	1	1	0	0	1	1	0	0	0	0	1	0	1	0	0	0	90	5.9	13	98	67	7.8	14	17	45.3	22	120	0.8	333	2	0.3	1.2		3.6
3		0	0	2	61	18	24.94	100	56	158	0	0	0	0	0	1	1	0	0	0	0	0	0	0	0	0	0	0	0	0	0	56.0384		12.8	88		8.9	4	24	47.1		112		240			1.06		4
1	1	0	0	1	92	24	25.5	92	55	121	0	0	0	0	1	1	0	0	1	0	0	0	0	0	0	0	0	0	0	1	0	59.7397	7	12.8	95	160	8	3	28	40.1	268	160	0.2	227	2.5	0.6	1.05	651	4
2	0	0	0	5	78	30	22.0947	92	55	118	0	0	0	0	3	1	1	0	0	1	0	0	0	0	0	0	0	1	0	0	0	60.4192		12.1	83		8	12	17	35.7		291	0.5	302			1.11	411	3.7
1	1	0	0	6	91	24	26.2	97	52	109	0	0	0	0	1	1	1	0	1	1	0	0	0	1	0	0	0	1	0	0	0	69.8904	5.6	15.1	92	80	1.05	7	24	28.7	20	181	1.1	161	1.9	0.3	1.2	687	4.2
2	1	0	0	0	120	32	32.6	84	50	131	0	0	0	0	2	1	0	0	0	1	0	0	0	0	0	0	0	0	0	0	0	41.8493	5.6	12.2	88	50	7.7	10	23	40.7	73	172	0.6	188	2.7	0.5	1.04	746	3.4
1	0	0	0	2	83	18	25.82	88	49	125	0	0	0	0	0	0	0	0	1	0	0	0	0	0	0	1	0	0	0	0	0	68.4493	7	14.6	89	76	8.3	5	25	35.6	17	187	0.2	198	2.7	0.7	1.08	280	4.1
2		0	0	2	89	23	27.4506	100	54	119	0	0	1	0	3	1	0	0	0	1	0	0	0	0	0	0	0	0	0	1	0	18.8301										123		379
1	1	0	0	0	78	16	23.678	100	46	117	0	0	0	0			0	0	0	1	0	0	0	0	0	0	0	0	0	0	0	90
1		0	0	0	89	40	22.4252	79	51	125	0	0	0	0			0	0	0	1	0	0	0	0	0	0	0	0	0	0	0	90		14.6	96		8.1	4	40	42.3		96	0.2	130					4.2
2		0	0	2	104	30	44.624	100	28	117	0	0	0	0			1	0	0	1	0	0	0	0	0	0	0	0	0	0	0	90							60			128
2		0	0	0	92	16	37.13	92	38	114	0	0	0	0			0	0	0	1	0	0	0	0	0	0	0	0	0	0	0	90		13.4	92		8.2	5	27	39.8		102		140					3.8
[truncated: 13 more columns]
